# Supplementary material for: Genome-Wide Analysis of the Protein Phosphatase 2C Genes in Tomato
Source: Genes (Basel). 2022 Mar 28;13(4):604. doi: 10.3390/genes13040604 (PMC9032827; doi:10.3390/genes13040604)
Supplement: Supplementary file 1 [file genes-13-00604-s001.zip]

Archive with 9 entries (9 files):
- Supplementary Table S1. List of primers used for RT-PCR.xlsx
- Supplementary Table S2.The PP2C genes ID were submitted into SGN.xlsx
- Supplementary Table S3.The PP2C gene family of arabidopsis and rice.xlsx
- Supplementary Table S4.Total of PP2C genes participated in synteny relationship.xlsx
- Supplementary Table S5. The syntenic PP2C gene pairs in tomato, Arabidopsis , rice and between them .xlsx
- Supplementary Table S6. KaKs of all SlPP2Cs tendem repeat gene pairs.xlsx
- Supplementary Table S7. Cis-elements identified in the promoters of SlPP2Cs.xlsx
- Supplementary Table S8. Expression of PP2C Genes in Different Henzi tomato Tissues  .xlsx
- Supplementary Table S9. Expression profiles of SlPP2C genes in tomato roots infected by plant pathogen Ralstonia solanacearum.xlsx
