# Supplementary material for: Genome-Wide Analysis of the Protein Phosphatase 2C Genes in Tomato
Source: Genes (Basel). 2022 Mar 28;13(4):604. doi: 10.3390/genes13040604 (PMC9032827; doi:10.3390/genes13040604)
Supplement: Supplementary file 1 [file genes-13-00604-s001.zip › Supplementary Table S1. List of primers used for RT-PCR.xlsx]

## Sheet: Sheet1
Genes	F-primer	R-primer
SlPP2C14	CAAAAGACCACAAACCAAATGC	ACGATTGTTACTGCATATTGGC
SlPP2C27	CTTACTGAGGGGACGATCTTAC	GAAACACTGGTAAAAGGAGCTG
SlPP2C28	CACAGTTCGGATAATGTTAGCG	ATGTCCAGAACACCAACTTAGT
SlPP2C36	GAACTGTTTGAAGAAGGCTCAG	AAACAGCACAAATGAAGAGACC
SlPP2C38	TATGTCAATCACCTCTATCGCC	AACGTTTTCCAAACCTAACGAG
SlPP2C40	GTAGATGCGGAGATTTTGTGTC	ATCAACAGAAACCAAATCAGCC
SlPP2C43	ATGAGATCTAAACTGAGACGCG	TCTTTAAGCCTCTCGAAACAGT
SlPP2C48	CTTGATCGTGGTCTTTATTCGG	GAGCAAAACCATGTGAATAGCT
SlPP2C92	TTTTCCCTCTCCATAAACGTCA	AACTTATTTTGATTTGGCCCCC
SlELF-α	ACCTTTGCTGAATACCCTCCATTG	CACACTTCACTTCCCCTTCTTCTG
