# Supplementary material for: Genome-Wide Analysis of the Protein Phosphatase 2C Genes in Tomato
Source: Genes (Basel). 2022 Mar 28;13(4):604. doi: 10.3390/genes13040604 (PMC9032827; doi:10.3390/genes13040604)
Supplement: Supplementary file 1 [file genes-13-00604-s001.zip › Supplementary Table S2.The PP2C genes ID were submitted into SGN.xlsx]

## Sheet: Sheet1
Identifier
Solyc01g065700.3.1	Integrin-linked kinase-associated serine/threonine phosphatase 2C (AHRD V1 **** ILKAP_BOVIN); contains Interpro domain(s) IPR015655 Protein phosphatase 2C
Solyc01g066870.3.1	Protein phosphatase 2C containing protein (AHRD V1 ***- B6T998_MAIZE); contains Interpro domain(s) IPR015655 Protein phosphatase 2C
Solyc01g067980.1.1	Protein phosphatase-2C (AHRD V1 *-*- O82469_MESCR); contains Interpro domain(s) IPR015655 Protein phosphatase 2C
Solyc01g068000.4.1	Serine/threonine phosphatase family protein (AHRD V1 **** C1E0J1_9CHLO); contains Interpro domain(s) IPR015655 Protein phosphatase 2C
Solyc01g079720.3.1	Kinase-associated protein phosphatase 1 (AHRD V1 **** A6N8J3_SOLPE); contains Interpro domain(s) IPR015655 Protein phosphatase 2C
Solyc01g080400.3.1	Integrin-linked kinase-associated serine/threonine phosphatase 2C (AHRD V1 **** ILKAP_RAT); contains Interpro domain(s) IPR015655 Protein phosphatase 2C
Solyc01g087460.3.1	Protein phosphatase 2C (AHRD V1 ***- Q6QLU0_SOLLC); contains Interpro domain(s) IPR015655 Protein phosphatase 2C
Solyc01g094230.4.1	Protein phosphatase-2C (AHRD V1 *-*- O82469_MESCR); contains Interpro domain(s) IPR015655 Protein phosphatase 2C
Solyc01g100040.3.1	Integrin-linked kinase-associated serine/threonine phosphatase 2C (AHRD V1 **** ILKAP_HUMAN); contains Interpro domain(s) IPR015655 Protein phosphatase 2C
Solyc01g100110.4.1	Integrin-linked kinase-associated serine/threonine phosphatase 2C (AHRD V1 **** ILKAP_BOVIN); contains Interpro domain(s) IPR015655 Protein phosphatase 2C
Solyc01g105280.3.1	Protein phosphatase 2C-like (AHRD V1 ***- A2Q6E4_MEDTR); contains Interpro domain(s) IPR015655 Protein phosphatase 2C
Solyc01g107300.4.1	Phosphatase 2C family protein (AHRD V1 ***- D7MFT9_ARALY); contains Interpro domain(s) IPR015655 Protein phosphatase 2C
Solyc01g111730.3.1	Phosphatase 2C family protein (AHRD V1 ***- D7MEZ6_ARALY); contains Interpro domain(s) IPR015655 Protein phosphatase 2C
Solyc02g082490.4.1	Serine/threonine phosphatase family protein (AHRD V1 **** C1E0J1_9CHLO); contains Interpro domain(s) IPR015655 Protein phosphatase 2C
Solyc02g083420.3.1	Protein phosphatase 2C (AHRD V1 ***- B6SYG9_MAIZE); contains Interpro domain(s) IPR015655 Protein phosphatase 2C
Solyc02g092750.3.1	Phosphatase 2C family protein (AHRD V1 ***- D7MFT9_ARALY); contains Interpro domain(s) IPR015655 Protein phosphatase 2C
Solyc03g006930.3.1	Catalytic/ protein phosphatase type 2C/ protein serine/threonine phosphatase (AHRD V1 **** B6TJ97_MAIZE); contains Interpro domain(s) IPR015655 Protein phosphatase 2C
Solyc03g006940.3.1	Catalytic/ protein phosphatase type 2C/ protein serine/threonine phosphatase (AHRD V1 **** B6TPM6_MAIZE); contains Interpro domain(s) IPR015655 Protein phosphatase 2C
Solyc03g006950.3.1	Protein phosphatase 2C (AHRD V1 ***- Q8RVG0_TOBAC); contains Interpro domain(s) IPR015655 Protein phosphatase 2C
Solyc03g006960.4.1	Protein phosphatase 2C (AHRD V1 ***- Q8RVG0_TOBAC); contains Interpro domain(s) IPR015655 Protein phosphatase 2C
Solyc03g007230.4.1	Protein phosphatase 2C (AHRD V1 ***- B1B5N6_PHYPA); contains Interpro domain(s) IPR015655 Protein phosphatase 2C
Solyc03g007270.3.1	Protein phosphatase 2C (AHRD V1 ***- B5A9S6_HEVBR); contains Interpro domain(s) IPR015655 Protein phosphatase 2C
Solyc03g013100.1.1	Protein phosphatase 2C (AHRD V1 ***- O24078_MEDSA); contains Interpro domain(s) IPR015655 Protein phosphatase 2C
Solyc03g013140.1.1	Protein phosphatase 2C (AHRD V1 ***- Q3V656_SOLTU); contains Interpro domain(s) IPR015655 Protein phosphatase 2C
Solyc03g033340.3.1	Protein phosphatase 2C (AHRD V1 ***- B6SYG9_MAIZE); contains Interpro domain(s) IPR015655 Protein phosphatase 2C
Solyc03g065190.1.1	Protein phosphatase 2C 35 (AHRD V1 ***- P2C35_ORYSJ); contains Interpro domain(s) IPR015655 Protein phosphatase 2C
Solyc03g082960.2.1	Serine/threonine phosphatase family protein (AHRD V1 **** C1E0J1_9CHLO); contains Interpro domain(s) IPR015655 Protein phosphatase 2C
Solyc03g096670.3.1	Integrin-linked kinase-associated serine/threonine phosphatase 2C (AHRD V1 *-** ILKAP_RAT); contains Interpro domain(s) IPR015655 Protein phosphatase 2C
Solyc03g118890.4.1	Serine/threonine phosphatase family protein (AHRD V1 **** C1E0J1_9CHLO); contains Interpro domain(s) IPR015655 Protein phosphatase 2C
Solyc03g121880.4.1	Protein phosphatase 2C (AHRD V1 ***- A5A6P8_WHEAT); contains Interpro domain(s) IPR015655 Protein phosphatase 2C
Solyc04g056560.4.1	Protein phosphatase 2c (AHRD V1 ***- Q4L0F8_MEDSA); contains Interpro domain(s) IPR015655 Protein phosphatase 2C
Solyc04g064500.4.1	Protein phosphatase 2C (AHRD V1 ***- Q8S8Z0_MESCR); contains Interpro domain(s) IPR015655 Protein phosphatase 2C
Solyc04g074190.3.1	Protein phosphatase 2C-like (AHRD V1 ***- A2Q6E4_MEDTR); contains Interpro domain(s) IPR015655 Protein phosphatase 2C
Solyc04g079120.3.1	Protein phosphatase 2C containing protein expressed (AHRD V1 ***- Q94LH3_ORYSJ); contains Interpro domain(s) IPR015655 Protein phosphatase 2C
Solyc04g082600.3.1	Serine/threonine phosphatase family protein (AHRD V1 **** C1E0J1_9CHLO); contains Interpro domain(s) IPR015655 Protein phosphatase 2C
Solyc05g009070.4.1	Integrin-linked kinase-associated serine/threonine phosphatase 2C (AHRD V1 **** ILKAP_BOVIN); contains Interpro domain(s) IPR015655 Protein phosphatase 2C
Solyc05g018300.3.1	Protein kinase A-like kinase (AHRD V1 *-*- Q3S1K7_TRYBB); contains Interpro domain(s) IPR015655 Protein phosphatase 2C
Solyc05g052520.3.1	Protein phosphatase 2C (AHRD V1 ***- Q3V656_SOLTU); contains Interpro domain(s) IPR015655 Protein phosphatase 2C
Solyc05g052980.4.1	Protein phosphatase 2C (AHRD V1 ***- Q8RVG0_TOBAC); contains Interpro domain(s) IPR015655 Protein phosphatase 2C
Solyc05g053290.3.1	Protein phosphatase-2C (AHRD V1 ***- O82469_MESCR); contains Interpro domain(s) IPR015655 Protein phosphatase 2C
Solyc05g055790.4.1	Protein phosphatase 2c (AHRD V1 ***- Q4L0F8_MEDSA); contains Interpro domain(s) IPR015655 Protein phosphatase 2C
Solyc05g055980.4.1	Phosphatase 2C family protein (AHRD V1 ***- D7L0I6_ARALY); contains Interpro domain(s) IPR015655 Protein phosphatase 2C
Solyc06g007190.4.1	Integrin-linked kinase-associated serine/threonine phosphatase 2C (AHRD V1 **** ILKAP_MOUSE); contains Interpro domain(s) IPR015655 Protein phosphatase 2C
Solyc06g009390.3.1	Protein phosphatase-2C (AHRD V1 ***- O82469_MESCR); contains Interpro domain(s) IPR015655 Protein phosphatase 2C
Solyc06g051940.4.1	Protein phosphatase 2C (AHRD V1 **** A1IGC7_TOBAC); contains Interpro domain(s) IPR015655 Protein phosphatase 2C
Solyc06g065610.3.1	Serine/threonine phosphatase family protein (AHRD V1 **** C1E0J1_9CHLO); contains Interpro domain(s) IPR015655 Protein phosphatase 2C
Solyc06g065920.4.1	Phosphatase 2C family protein (AHRD V1 ***- D7L6A8_ARALY); contains Interpro domain(s) IPR015655 Protein phosphatase 2C
Solyc06g076100.3.1	Protein phosphatase 2C containing protein (AHRD V1 *-*- B6T998_MAIZE); contains Interpro domain(s) IPR015655 Protein phosphatase 2C
Solyc06g076400.3.1	Protein phosphatase 2C (AHRD V1 **** Q8RVG0_TOBAC); contains Interpro domain(s) IPR015655 Protein phosphatase 2C
Solyc06g082080.3.1	Integrin-linked kinase-associated serine/threonine phosphatase 2C (AHRD V1 **** ILKAP_BOVIN); contains Interpro domain(s) IPR015655 Protein phosphatase 2C
Solyc06g082700.1.1	Protein phosphatase 2C (AHRD V1 ***- B1B5N6_PHYPA); contains Interpro domain(s) IPR015655 Protein phosphatase 2C
Solyc07g007220.3.1	Serine/threonine phosphatase family protein (AHRD V1 **** C1E0J1_9CHLO); contains Interpro domain(s) IPR015655 Protein phosphatase 2C
Solyc07g024010.2.1	Protein phosphatase 2C containing protein expressed (AHRD V1 ***- Q94LH3_ORYSJ); contains Interpro domain(s) IPR015655 Protein phosphatase 2C
Solyc07g024020.2.1	Protein phosphatase 2C containing protein expressed (AHRD V1 ***- Q94LH3_ORYSJ); contains Interpro domain(s) IPR015655 Protein phosphatase 2C
Solyc07g040990.4.1	Protein phosphatase 2C (AHRD V1 ***- A5A6P8_WHEAT); contains Interpro domain(s) IPR015655 Protein phosphatase 2C
Solyc07g053760.4.1	Serine/threonine phosphatase family protein (AHRD V1 **** C1E0J1_9CHLO); contains Interpro domain(s) IPR015655 Protein phosphatase 2C
Solyc07g054300.3.1	Phosphatase 2C family protein (AHRD V1 ***- D7KDP0_ARALY); contains Interpro domain(s) IPR015655 Protein phosphatase 2C
Solyc07g062970.3.1	protein phosphatase 2C
Solyc07g066260.3.1	Phosphatase 2C family protein (AHRD V1 ***- D7KDP0_ARALY); contains Interpro domain(s) IPR015655 Protein phosphatase 2C
Solyc08g006060.3.1	Protein phosphatase 2C (AHRD V1 ***- C9E7A0_9CILI); contains Interpro domain(s) IPR015655 Protein phosphatase 2C
Solyc08g007000.3.1	Protein phosphatase 2C containing protein (AHRD V1 *-** B6T998_MAIZE); contains Interpro domain(s) IPR015655 Protein phosphatase 2C
Solyc08g044610.3.1	Protein phosphatase 2C (AHRD V1 ***- Q6QLU0_SOLLC); contains Interpro domain(s) IPR015655 Protein phosphatase 2C
Solyc08g062640.3.1	Protein phosphatase 2C (AHRD V1 ***- A5A6P9_TRIMO); contains Interpro domain(s) IPR015655 Protein phosphatase 2C
Solyc08g062650.2.1	Protein phosphatase 2C (AHRD V1 *-*- A5A6P8_WHEAT); contains Interpro domain(s) IPR015655 Protein phosphatase 2C
Solyc08g065500.2.1	Integrin-linked kinase-associated serine/threonine phosphatase 2C (AHRD V1 *-** ILKAP_BOVIN); contains Interpro domain(s) IPR015655 Protein phosphatase 2C
Solyc08g065540.3.1	Protein phosphatase-2C (AHRD V1 ***- O82470_MESCR); contains Interpro domain(s) IPR015655 Protein phosphatase 2C
Solyc08g065670.4.1	Protein phosphatase-2C (AHRD V1 ***- O82470_MESCR); contains Interpro domain(s) IPR015655 Protein phosphatase 2C
Solyc08g065680.3.1	Protein phosphatase-2C (AHRD V1 ***- O82470_MESCR); contains Interpro domain(s) IPR015655 Protein phosphatase 2C
Solyc08g074230.1.1	Serine/threonine protein phosphatase (AHRD V1 **** C1MNQ4_MICPS); contains Interpro domain(s) IPR015655 Protein phosphatase 2C
Solyc08g077150.3.1	Protein phosphatase 2C containing protein (AHRD V1 *-** B6T998_MAIZE); contains Interpro domain(s) IPR015655 Protein phosphatase 2C
Solyc08g082260.2.1	Integrin-linked kinase-associated serine/threonine phosphatase 2C (AHRD V1 **** ILKAP_RAT); contains Interpro domain(s) IPR015655 Protein phosphatase 2C
Solyc09g007080.3.1	Serine/threonine protein phosphatase 2C (AHRD V1 **** D7LV04_ARALY); contains Interpro domain(s) IPR015655 Protein phosphatase 2C
Solyc09g010780.3.1	Protein phosphatase 2C containing protein (AHRD V1 *-*- B6T998_MAIZE); contains Interpro domain(s) IPR015655 Protein phosphatase 2C
Solyc09g065650.3.1	Protein phosphatase 1L-like protein (AHRD V1 *--- D0NIG5_PHYIN); contains Interpro domain(s) IPR015655 Protein phosphatase 2C
Solyc09g090280.3.1	Catalytic/ protein phosphatase type 2C/ protein serine/threonine phosphatase (AHRD V1 **** B6TPM6_MAIZE); contains Interpro domain(s) IPR015655 Protein phosphatase 2C
Solyc10g005640.4.1	Phosphatase 2C family protein (AHRD V1 ***- D7KDP0_ARALY); contains Interpro domain(s) IPR015655 Protein phosphatase 2C
Solyc10g008490.3.1	Protein phosphatase 2c (AHRD V1 ***- A6NA79_MEDTR); contains Interpro domain(s) IPR015655 Protein phosphatase 2C
Solyc10g047290.2.1	Serine/threonine phosphatase family protein (AHRD V1 **** C1E0J1_9CHLO); contains Interpro domain(s) IPR015655 Protein phosphatase 2C
Solyc10g049630.2.1	Serine/threonine protein phosphatase 2C (AHRD V1 **** D7LV04_ARALY); contains Interpro domain(s) IPR015655 Protein phosphatase 2C
Solyc10g055650.2.1	Protein phosphatase 2C (AHRD V1 ***- B6T5D8_MAIZE); contains Interpro domain(s) IPR015655 Protein phosphatase 2C
Solyc10g076320.3.1	Protein phosphatase 2c (AHRD V1 ***- A6NA79_MEDTR); contains Interpro domain(s) IPR015655 Protein phosphatase 2C
Solyc10g078800.3.1	Protein phosphatase 2C (AHRD V1 *-*- B6T5D8_MAIZE); contains Interpro domain(s) IPR015655 Protein phosphatase 2C
Solyc10g078810.1.1	Protein phosphatase 2C (AHRD V1 ***- B6T5D8_MAIZE); contains Interpro domain(s) IPR015655 Protein phosphatase 2C
Solyc10g078820.2.1	Protein phosphatase 2c-like protein (AHRD V1 ***- Q8S2S5_THEHA); contains Interpro domain(s) IPR015655 Protein phosphatase 2C
Solyc10g084410.2.1	Phosphatase 2C family protein (AHRD V1 ***- D7L0I6_ARALY); contains Interpro domain(s) IPR015655 Protein phosphatase 2C
Solyc10g085370.3.1	Protein phosphatase 2c (AHRD V1 ***- A6NA79_MEDTR); contains Interpro domain(s) IPR015655 Protein phosphatase 2C
Solyc10g086490.2.1	Protein phosphatase 2C containing protein (AHRD V1 *-*- B6T998_MAIZE); contains Interpro domain(s) IPR015655 Protein phosphatase 2C
Solyc12g010450.3.1	Protein phosphatase 2C (AHRD V1 ***- B4FDN2_MAIZE); contains Interpro domain(s) IPR015655 Protein phosphatase 2C
Solyc12g042570.2.1	Serine/threonine protein phosphatase (AHRD V1 **** C1MNQ4_MICPS); contains Interpro domain(s) IPR015655 Protein phosphatase 2C
Solyc12g096020.3.1	Protein phosphatase 2C (AHRD V1 **** A5A6P8_WHEAT); contains Interpro domain(s) IPR015655 Protein phosphatase 2C
Solyc12g096520.3.1	Protein phosphatase 2C (AHRD V1 ***- Q8S8Z0_MESCR); contains Interpro domain(s) IPR015655 Protein phosphatase 2C
Solyc12g099600.2.1	Protein phosphatase 2C containing protein (AHRD V1 ***- B6T998_MAIZE); contains Interpro domain(s) IPR015655 Protein phosphatase 2C
