# Supplementary material for: Genome-Wide Analysis of the Protein Phosphatase 2C Genes in Tomato
Source: Genes (Basel). 2022 Mar 28;13(4):604. doi: 10.3390/genes13040604 (PMC9032827; doi:10.3390/genes13040604)
Supplement: Supplementary file 1 [file genes-13-00604-s001.zip › Supplementary Table S3.The PP2C gene family of arabidopsis and rice.xlsx]

## Sheet: Sheet1
Gene identifier	Gene name	Size (aa)	Mass (kDa)	PI			Gene identifier	Gene name	Size (aa)	Mass (kDa)	PI
AT1G03590	AtPP2C01	447	49368	5.0807			LOC_Os01g07090	OsPP2C01	332	35.43	4.69
AT1G07160	AtPP2C02	380	40709	7.3753			LOC_Os01g19130	OsPP2C02	381	41.82	4.59
AT1G07430	AtPP2C03	442	49763	6.1573			LOC_Os01g32964	OsPP2C03	335	35.9	7.91
AT1G07630	AtPP2C04	662	74275	5.0448			LOC_Os01g36080	OsPP2C04	658	73.19	6.26
AT1G09160	AtPP2C05	428	45781	6.6222			LOC_Os01g37130	OsPP2C05	390	41.74	5.51
AT1G16220	AtPP2C06	491	54354	5.2075			LOC_Os01g40094	OsPP2C06	468	48.63	4.77
AT1G17550	AtPP2C07	511	56062	4.4838			LOC_Os01g43100	OsPP2C07	392	41.81	8.41
AT1G18030	AtPP2C08	351	38486	7.3468			LOC_Os01g46760	OsPP2C08	404	43	5.44
AT1G22280	AtPP2C09	281	30722	7.1987			LOC_Os01g62760	OsPP2C09	415	43.99	5.25
AT1G34750	AtPP2C10	282	30984	7.6896			LOC_Os02g05630	OsPP2C10	349	37.57	5.02
AT1G43900	AtPP2C11	371	40583	5.4926			LOC_Os02g08364	OsPP2C11	363	39.71	5.04
AT1G47380	AtPP2C12	428	46422	5.0749			LOC_Os02g13100	OsPP2C12	390	41	5.88
AT1G48040	AtPP2C13	383	42106	4.5823			LOC_Os02g15594	OsPP2C13	364	38.96	5.53
AT1G67820	AtPP2C14	445	49353	8.3146			LOC_Os02g27220	OsPP2C14	519	55.29	8.71
AT1G68410	AtPP2C15	436	47041	8.357			LOC_Os02g35910	OsPP2C15	443	48.01	5.72
AT1G72770	AtPP2C16	511	55745	4.473			LOC_Os02g38580	OsPP2C16	522	56.26	4.66
AT1G78200	AtPP2C17	283	30854	9.0702			LOC_Os02g38690	OsPP2C17	764	82.81	4.81
AT1G79630	AtPP2C18	504	55604	4.5136			LOC_Os02g38710	OsPP2C18	805	84.98	4.21
AT2G20050	AtPP2C19	514	56686	5.0617			LOC_Os02g38780	OsPP2C19	653	71.41	4.65
AT2G20630	AtPP2C20	290	31847	6.2456			LOC_Os02g38804	OsPP2C20	518	56.55	4.51
AT2G25070	AtPP2C21	355	39354	4.5923			LOC_Os02g39410	OsPP2C21	341	53.76	10.8
AT2G25620	AtPP2C22	392	42674	5.3137			LOC_Os02g39480	OsPP2C22	582	63.3	4.88
AT2G28890	AtPP2C23	654	72483	4.9016			LOC_Os02g42250	OsPP2C23	320	34.73	4.99
AT2G29380	AtPP2C24	362	40297	5.2089			LOC_Os02g42270	OsPP2C24	316	33.45	5.28
AT2G30020	AtPP2C25	396	42420	7.9156			LOC_Os02g46080	OsPP2C25	388	43.01	8.55
AT2G30170	AtPP2C26	298	32285	4.9442			LOC_Os02g46490	OsPP2C26	597	64.83	5.75
AT2G33700	AtPP2C27	380	41758	5.0757			LOC_Os02g55560	OsPP2C27	185	39.27	4.9
AT2G34740	AtPP2C28	239	26362	5.9641			LOC_Os03g04430	OsPP2C28	400	44.29	8.77
AT2G35350	AtPP2C29	783	86523	4.9655			LOC_Os03g10950	OsPP2C29	393	42.51	8.22
AT2G40180	AtPP2C30	390	42596	6.53			LOC_Os03g16170	OsPP2C30	405	43.28	5.71
AT2G40860	AtPP2C31	658	72854	5.904			LOC_Os03g16760	OsPP2C31	632	68.74	6.39
AT2G46920	AtPP2C32	856	95572	5.0992			LOC_Os03g18150	OsPP2C32	392	41.31	6.37
AT3G02750	AtPP2C33	527	57675	4.6678			LOC_Os03g18970	OsPP2C33	433	45.83	6.69
AT3G05640	AtPP2C34	358	39780	6.9143			LOC_Os03g55320	OsPP2C34	381	41.75	9.79
AT3G06270	AtPP2C35	348	38330	4.4284			LOC_Os03g60650	OsPP2C35	640	69.18	5.31
AT3G09400	AtPP2C36	650	72381	6.6816			LOC_Os03g61690	OsPP2C36	387	42.02	7.25
AT3G11410	AtPP2C37	399	43350	6.314			LOC_Os04g08560	OsPP2C37	435	44.81	7.24
AT3G12620	AtPP2C38	385	42852	9.8536			LOC_Os04g25570	OsPP2C38	461	49.69	6.78
AT3G15260	AtPP2C39	289	31630	5.6062			LOC_Os04g33080	OsPP2C39	521	57.32	4.57
AT3G16560	AtPP2C40	493	53614	4.7551			LOC_Os04g37660	OsPP2C40	462	48.71	6.32
AT3G16800	AtPP2C41	351	38601	7.8321			LOC_Os04g37904	OsPP2C41	285	31.01	6.25
AT3G17090	AtPP2C42	384	42490	6.9292			LOC_Os04g42260	OsPP2C42	353	38.17	6.83
AT3G17250	AtPP2C43	422	47599	4.8404			LOC_Os04g49490	OsPP2C43	389	43.19	6.51
AT3G23360	AtPP2C44	256	29168	7.546			LOC_Os04g52000	OsPP2C44	322	34.77	8.66
AT3G27140	AtPP2C45	245	26567	8.2286			LOC_Os04g56450	OsPP2C45	283	30.58	4.75
AT3G51370	AtPP2C46	379	42180	8.5835			LOC_Os05g02110	OsPP2C46	594	63.48	5.28
AT3G51470	AtPP2C47	361	39486	5.4774			LOC_Os05g04360	OsPP2C47	390	42.38	4.55
AT3G55050	AtPP2C48	384	42851	7.2137			LOC_Os05g29030	OsPP2C48	354	38.1	7.38
AT3G62260	AtPP2C49	384	41969	4.2802			LOC_Os05g38290	OsPP2C49	417	43.78	8.33
AT3G63320	AtPP2C50	423	46803	6.1909			LOC_Os05g46040	OsPP2C50	388	41.55	5.97
AT3G63340	AtPP2C51	528	58355	7.8728			LOC_Os05g49730	OsPP2C51	382	40.35	7.83
AT4G03415	AtPP2C52	453	50258	6.1037			LOC_Os05g50970	OsPP2C52	492	52.92	4.49
AT4G08260	AtPP2C53	212	23323	6.5128			LOC_Os05g51510	OsPP2C53	446	46.68	4.67
AT4G11040	AtPP2C54	295	31788	6.7789			LOC_Os06g08140	OsPP2C54	361	39.35	4.98
AT4G16580	AtPP2C55	467	50297	8.2099			LOC_Os06g33530	OsPP2C55	354	38.29	10.5
AT4G26080	AtPP2C56	434	47506	5.9831			LOC_Os06g33549	OsPP2C56	353	37.81	8.48
AT4G27800	AtPP2C57	388	42720	6.0154			LOC_Os06g39600	OsPP2C57	368	39.44	5.17
AT4G28400	AtPP2C58	283	31019	8.1645			LOC_Os06g44210	OsPP2C58	369	40.59	4.71
AT4G31750	AtPP2C59	311	33248	4.4332			LOC_Os06g48300	OsPP2C59	328	34.94	4.39
AT4G31860	AtPP2C60	357	39203	4.7506			LOC_Os06g50380	OsPP2C60	393	43.58	8.65
AT4G32950	AtPP2C61	326	326	5793			LOC_Os07g02330	OsPP2C61	378	40.62	8.24
AT4G33500	AtPP2C62	724	78924	4.375			LOC_Os07g32380	OsPP2C62	291	31.74	6.97
AT4G33920	AtPP2C63	380	42319	9.5857			LOC_Os07g33230	OsPP2C63	224	24.68	7.05
AT4G38520	AtPP2C64	400	44124	7.9157			LOC_Os07g37890	OsPP2C64	428	46.3	5.55
AT5G01700	AtPP2C65	382	42005	5.4977			LOC_Os07g45170	OsPP2C65	446	47.22	5.62
AT5G02400	AtPP2C66	674	74839	6.0726			LOC_Os08g39100	OsPP2C66	532	57.67	5
AT5G02760	AtPP2C67	370	41335	9.1472			LOC_Os09g14540	OsPP2C67	368	39.39	6.83
AT5G06750	AtPP2C68	393	44141	6.8836			LOC_Os09g15670	OsPP2C68	359	37.7	6.5
AT5G10740	AtPP2C69	354	38037	5.1697			LOC_Os09g28560	OsPP2C69	423	45.81	5.34
AT5G19280	AtPP2C70	581	64912	6.8997			LOC_Os09g38550	OsPP2C70	352	38.47	5.08
AT5G24940	AtPP2C71	447	48120	5.657			LOC_Os10g22460	OsPP2C71	466	48.49	4.08
AT5G26010	AtPP2C72	331	36522	5.1209			LOC_Os10g39780	OsPP2C72	335	36.76	6.84
AT5G27930	AtPP2C73	373	41584	7.3002			LOC_Os11g01790	OsPP2C73	421	46.26	5.85
AT5G36250	AtPP2C74	448	49314	7.5011			LOC_Os11g13820	OsPP2C74	398	41.35	6.64
AT5G51760	AtPP2C75	416	46043	5.2877			LOC_Os11g22404	OsPP2C75	433	47.11	6.12
AT5G53140	AtPP2C76	420	45787	4.7268			LOC_Os11g37540	OsPP2C76	1116	127.19	6.98
AT5G57050	AtPP2C77	423	46307	6.2578			LOC_Os12g09640	OsPP2C77	422	435.57	7.32
AT5G59220	AtPP2C78	413	45538	6.4064			LOC_Os12g39120	OsPP2C78	393	43.53	8.61
AT5G66080	AtPP2C79	385	42963	8.07
AT5G66720	AtPP2C80	414	43874	7.7736
