# Supplementary material for: Genome-Wide Analysis of the Protein Phosphatase 2C Genes in Tomato
Source: Genes (Basel). 2022 Mar 28;13(4):604. doi: 10.3390/genes13040604 (PMC9032827; doi:10.3390/genes13040604)
Supplement: Supplementary file 1 [file genes-13-00604-s001.zip › Supplementary Table S4.Total of PP2C genes participated in synteny relationship.xlsx]

## Sheet: Sheet1
Total of PP2C members participated in synteny relationship(Sum=63)
Gene	Started	Ended		Gene	Started	Ended		Gene	Started	Ended
SlPP2C04	69825146	69830210		AtPP2C01	894238	897718		OsPP2C10	2744209	2747578
SlPP2C10	82461394	82465511		AtPP2C04	2348915	2351799		OsPP2C11	4449777	4454808
SlPP2C11	85814521	85819199		AtPP2C05	2952597	2955745		OsPP2C27	34026273	34030302
SlPP2C13	90270138	90276087		AtPP2C10	12736000	12738196		OsPP2C28	2055441	2058976
SlPP2C15	44831320	44834832		AtPP2C12	17372371	17376091		OsPP2C54	3947926	3952251
SlPP2C18	1544796	1546949		AtPP2C20	8896912	8899898		OsPP2C58	26665145	26669592
SlPP2C19	1549763	1552517		AtPP2C21	10663155	10666022		OsPP2C59	29208086	29210947
SlPP2C25	4779810	4784377		AtPP2C23	12405391	12408239		OsPP2C60	30496473	30501195
SlPP2C31	53846941	53854535		AtPP2C34	1640350	1643253		OsPP2C72	21292884	21297500
SlPP2C33	58150332	58158440		AtPP2C38	4009270	4011675
SlPP2C34	61683233	61689020		AtPP2C39	5138684	5142873
SlPP2C41	64673999	64678142		AtPP2C42	5826586	5829900
SlPP2C44	3315118	3318876		AtPP2C45	10006891	10008174
SlPP2C47	38953453	38958270		AtPP2C46	19069127	19072231
SlPP2C57	62574607	62579013		AtPP2C48	20400430	20402595
SlPP2C58	65438353	65441814		AtPP2C52	1503492	1506535
SlPP2C60	821727	838552		AtPP2C53	5200847	5202034
SlPP2C61	1584475	1590691		AtPP2C58	14048268	14050335
SlPP2C65	51729992	51731578		AtPP2C59	15363708	15367892
SlPP2C66	51775070	51776753		AtPP2C60	15406439	15409056
SlPP2C67	51995523	51997332		AtPP2C64	18015620	18018500
SlPP2C70	59158632	59165299		AtPP2C69	3393465	3396200
SlPP2C72	747127	750065		AtPP2C73	9957816	9961374
SlPP2C77	2493992	2496171		AtPP2C79	26423244	26425448
SlPP2C78	39369784	39375408
SlPP2C80	56212489	56216998
SlPP2C83	59618726	59620610
SlPP2C84	59623077	59625557
SlPP2C85	63116495	63118469
SlPP2C91	64919602	64926163
