# Supplementary material for: Genome-Wide Analysis of the Protein Phosphatase 2C Genes in Tomato
Source: Genes (Basel). 2022 Mar 28;13(4):604. doi: 10.3390/genes13040604 (PMC9032827; doi:10.3390/genes13040604)
Supplement: Supplementary file 1 [file genes-13-00604-s001.zip › Supplementary Table S6. KaKs of all SlPP2Cs tendem repeat gene pairs.xlsx]

## Sheet: result
Sequence	Ka	Ks	Ka_Ks	EffectiveLen	AverageS-sites	AverageN-sites	cN	cS	pN	pS
SlPP2C04&SlPP2C44	0.0857443	0.69269	0.123785	885	208.25	676.75	54.8333	94.1667	0.0810245	0.452181
SlPP2C11&SlPP2C78	0.100772	0.540572	0.186418	837	192.75	644.25	60.75	74.25	0.0942957	0.385214
SlPP2C13&SlPP2C80	0.0763857	0.629512	0.121341	1155	269.167	885.833	64.3333	114.667	0.0726246	0.426006
SlPP2C15&SlPP2C25	0.0688516	0.600222	0.11471	1164	274.75	889.25	58.5	113.5	0.0657858	0.413103
SlPP2C15&SlPP2C13	0.122106	2.03657	0.0599565	1155	272	883	99.5	190.5	0.112684	0.700368
SlPP2C15&SlPP2C80	0.139201	2.20012	0.06327	1158	272.5	885.5	112.5	193.5	0.127047	0.710092
SlPP2C18&SlPP2C19	0.0842775	0.090886	0.927288	1011	239.5	771.5	61.5	20.5	0.0797148	0.085595
SlPP2C25&SlPP2C13	0.136911	2.01089	0.0680846	1155	269.333	885.667	110.833	188.167	0.125141	0.698639
SlPP2C33&SlPP2C11	0.190822	1.68186	0.113459	816	188.333	627.667	105.75	126.25	0.168481	0.670354
SlPP2C41&SlPP2C31	0.28108	0.850624	0.33044	456	109.75	346.25	81.1667	55.8333	0.234416	0.508732
SlPP2C57&SlPP2C77	0.0873571	0.754212	0.115826	1398	314.667	1083.33	89.3333	149.667	0.0824615	0.475636
SlPP2C61&SlPP2C70	0.0884332	0.721655	0.122542	2334	542.833	1791.17	149.417	251.583	0.0834186	0.463463
SlPP2C66&SlPP2C65	0.0811984	0.365943	0.221888	963	215.833	747.167	57.5	62.5	0.0769574	0.289575
SlPP2C67&SlPP2C65	0.0186145	0.0716352	0.259851	912	204.917	707.083	13	14	0.0183854	0.0683205
SlPP2C80&SlPP2C25	0.153103	1.93303	0.0792036	1158	269.833	888.167	123	187	0.138488	0.69302
SlPP2C84&SlPP2C83	0.0756362	0.117685	0.642701	1299	312.167	986.833	71	34	0.0719473	0.108916
SlPP2C85&SlPP2C72	0.124318	0.824929	0.150702	1122	257.833	864.167	99	129	0.114561	0.500323
#REF!
