# Supplementary material for: Genome-Wide Analysis of the Protein Phosphatase 2C Genes in Tomato
Source: Genes (Basel). 2022 Mar 28;13(4):604. doi: 10.3390/genes13040604 (PMC9032827; doi:10.3390/genes13040604)
Supplement: Supplementary file 1 [file genes-13-00604-s001.zip › Supplementary Table S7. Cis-elements identified in the promoters of SlPP2Cs.xlsx]

## Sheet: Sheet1
SlPP2C01	SlPP2C02	SlPP2C03	SlPP2C04	SlPP2C05	SlPP2C06	SlPP2C07	SlPP2C08	SlPP2C09	SlPP2C10	SlPP2C11	SlPP2C12	SlPP2C14	SlPP2C16	SlPP2C18	SlPP2C19	SlPP2C20	SlPP2C21	SlPP2C22	SlPP2C23	SlPP2C24	SlPP2C25	SlPP2C26	SlPP2C27	SlPP2C28	SlPP2C29	SlPP2C30	SlPP2C31	SlPP2C32	SlPP2C33	SlPP2C34	SlPP2C35	SlPP2C36	SlPP2C37	SlPP2C38	SlPP2C39	SlPP2C40	SlPP2C41	SlPP2C42	SlPP2C43	SlPP2C44	SlPP2C45	SlPP2C46	SlPP2C47	SlPP2C48	SlPP2C49	SlPP2C50	SlPP2C51	SlPP2C52	SlPP2C53
MYC	ABRE	A-box	ABRE3a	MYC	WUN-motif	MYB	ABRE	P-box	ABRE	Box 4	Myb	ARE	STRE	MYB	Unnamed__4	CCAAT-box	MYC	ARE	TATA	Unnamed__4	W box	TCT-motif	MYC	W box	Unnamed__6	ABRE	as-1	as-1	AAGAA-motif	ERE	WRE3	Unnamed__1	TATA-box	TATA-box	TATA-box	TATA	Myb-binding site	Unnamed__1	MYB	Unnamed__4	I-box	STRE	Myb	ABRE4	Myb-binding site	W box	MYC		STRE
ERE	ABRE3a	CCGTCC-box	P-box	ERE	AAGAA-motif	MBS	P-box	MYB-like sequence	P-box	ERE	Myc	W box	CAT-box	LAMP-element	as-1	TGACG-motif	Box III	I-box	ARE	Unnamed__8	Unnamed__4	TATA-box	Sp1	ARE	DRE1	P-box	Unnamed__4	Unnamed__4	Myc	MYC	GT1-motif	CAAT-box	O2-site	AE-box	AT~ABRE	ARE	TGACG-motif	CAAT-box	STRE	as-1	Sp1	MYB	Unnamed__6		TGACG-motif	ARE	ERE	ACE	MYB
Box 4	G-box	Unnamed__4	ABRE	Box 4	TCA-element	STRE	Box II	TATA-box	ABRE3a	I-box	Unnamed__6	TATA	MYB	CAT-box	A-box	Myb-binding site	MRE	MYC	AAAC-motif	TATC-box	ARE	O2-site	I-box	TATA	Myb	G-box	GATA-motif	CCGTCC-box	STRE	ARE	GA-motif	G-Box	TCT-motif	TCT-motif	AT~TATA-box	W box	AT~TATA-box		CAT-box	GCN4_motif	TC-rich repeats	TCA-element	MSA-like	AT-rich element	AT1-motif	TC-rich repeats	Box 4	Unnamed__1	WUN-motif
circadian	MYB-like sequence	Unnamed__1	G-box	TCA	STRE	LAMP-element	ABRE3a	AE-box	G-box	TATA	AAGAA-motif	ERE	AAGAA-motif	WUN-motif	GATA-motif	AT~ABRE	Myb	Box 4	W box		CAAT-box	AT~TATA-box	W box	Box 4	AAGAA-motif	TCT-motif	A-box	A-box	MYB	TC-rich repeats	CAAT-box	GT1-motif	AT~TATA-box	TGACG-motif	Unnamed__16	Unnamed__10	TATA-box	AT-rich element	TCA-element	TGA-element	MBSI	WUN-motif	AAGAA-motif	CAAT-box	AT~TATA-box	Box 4	I-box	CAAT-box	AAGAA-motif
TATA	TATA-box	CAAT-box	MYB-like sequence	circadian	MYB	CAT-box	MYB-like sequence	TCT-motif	LTR	AACA_motif	WUN-motif	Box 4	Unnamed__6	AAGAA-motif	CARE	AT~TATA-box	ACE	ERE	I-box	ABRE4	Box 4	Myb-binding site	AACA_motif	ERE	TCA-element	TATA-box	CCGTCC-box	AT-rich element	ERE	TATA	CGTCA-motif	GARE-motif	G-box	AT~TATA-box	P-box	MYC	LTR	TGA-element	AAGAA-motif	ABRE4	ARE	Myc	WUN-motif	CGTCA-motif	TATA-box	ERE	TATA	GT1-motif	TCA-element
W box	AE-box	WRE3	TGACG-motif	TATA	MYC	AAGAA-motif	G-box	Myb-binding site	TATA-box	AAGAA-motif	MBS	MYC	TCA	MRE	CCGTCC-box	TATA-box	GA-motif	AuxRR-core	MYC	TGA-element	ERE	chs-CMA2a	ARE	MYC	MBS	AT~TATA-box	GCN4_motif		Box 4	TCA	Unnamed__1		MYB-like sequence	Unnamed__14	ABRE	DRE core	O2-site	ABRE4	WUN-motif		MYC	TC-rich repeats	STRE	Unnamed__1	ABRE3a	MYC	ARE	Unnamed__4	Unnamed__6
GC-motif	TCT-motif	GARE-motif	Myb-binding site	MBSI	Box 4	MRE	TCCC-motif	TGACG-motif	AT~TATA-box	WUN-motif	AuxRR-core	MYB	circadian	ARE	ABRE4	ABRE3a	G-Box	MYB	Box 4	GT1-motif	Unnamed__1	TGACG-motif	WUN-motif	MYB	MYC	AT1-motif		ABRE4	ARE	I-box		TATC-box	ABRE	Unnamed__12	GT1-motif	ERE	AE-box	CARE	ARE	CGTCA-motif	Box 4	TATA	DRE core	GT1-motif	ABRE	MYB	W box	GATA-motif	I-box
AAGAA-motif	TGACG-motif	TGA-element	AT~TATA-box	MRE	ERE	TATA	TATA-box	AT~TATA-box	Unnamed__4	TCA-element	CTAG-motif	LAMP-element	I-box	TC-rich repeats		ABRE	GT1-motif	HD-Zip 1	MBS	Unnamed__1	GT1-motif	CCAAT-box	Myb	MBS	Box 4	TGACG-motif	CAAT-box	GT1-motif	W box	TCA-element	4cl-CMA2b	Unnamed__4		chs-CMA1a	ATCT-motif	Box 4	MYB-like sequence	GCN4_motif	TATA	CAAT-box	STRE	Box 4	ERE	G-Box	chs-CMA1a	STRE	MRE	TATC-box	TC-rich repeats
WUN-motif	AT~TATA-box	ABRE4	TATA-box	WUN-motif	TCA	circadian	LTR	as-1	3-AF1 binding site	Myb	Box 4	CAT-box	ARE	TATA	Unnamed__1	MYB-like sequence	ABRE4	CAT-box	MYB	CAAT-box	MYC	Box II	DRE1	TCA-element	ERE	GATA-motif	CGTCA-motif	ATCT-motif	TATA	WUN-motif	GATA-motif	AT~TATA-box	GT1-motif	G-box	G-Box	AuxRR-core	ABRE	GATA-motif	I-box	ATCT-motif	MYB	P-box	Box 4	as-1	MYB-like sequence	CAT-box	WUN-motif	AT~TATA-box	ARE
Unnamed__6	GATA-motif	ABRE3a	LTR	AAGAA-motif	TATA	I-box	TCT-motif	Unnamed__4	ACE	Myc	ERE	DRE1	W box	F-box	CGTCA-motif	G-box		WUN-motif	CAT-box	G-box			STRE	NON	TC-rich repeats	Unnamed__4	3-AF1 binding site	CAAT-box	AT~TATA-box	AAGAA-motif	AC-II	Myb-binding site	3-AF1 binding site	MYB-like sequence	ACE	MYB	GARE-motif	Unnamed__4	RY-element	GT1-motif	AP-1	MYB-like sequence	MYC	Unnamed__4	G-box	AAGAA-motif	AAGAA-motif	AE-box	MYC
CAT-box	as-1	P-box	AE-box	TCA-element	ARE	F-box	chs-CMA2a	GT1-motif	Unnamed__1	STRE	ARE	Unnamed__6	DRE core	Unnamed_1	CAAT-box	CGTCA-motif	A-box	AAGAA-motif	STRE	MYB-like sequence	STRE	GARE-motif	CAT-box	AAGAA-motif	TATA	as-1	CCGTCC motif	CGTCA-motif	AT1-motif		as-1	AE-box	CAAT-box	ABRE		LAMP-element		TCT-motif	Box 4	G-box	WUN-motif	chs-CMA1a	ARE	GATA-motif	CAAT-box	Unnamed__4	TCA-element	TATA-box	Box 4
STRE	Unnamed__4	ABRE	TCT-motif	Unnamed__6	TATA-box	Box 4	TGACG-motif	WRE3	CAAT-box	MBS	MBSI	MRE	ERE	Box 4	MYB-like sequence	CAAT-box	GATA-motif	MRE	ACTCATCCT sequence	P-box	MYB	GT1-motif	HD-Zip 1	MRE	I-box	3-AF1 binding site	ABRE	Unnamed__1	TGACG-motif	3-AF3 binding site	Unnamed__4	O2-site	GA-motif	ABRE3a	ABRE4	Unnamed__6	CAAT-box	TATA-box	ERE	ABRE3a	AAGAA-motif	re2f-1	W box	TATC-box	CGTCA-motif	GCN4_motif	Myb	TCCC-motif	ERE
MYB	GA-motif	G-box	as-1	STRE	Myb-binding site	MYC	AT1-motif	CGTCA-motif		WRE3	TATA	WUN-motif	MYC	ERE	G-box	ACE	MYB recognition site	as-1	TCA-element	ABRE	MBS	CAAT-box	CGTCA-motif	as-1	LTR	GT1-motif	Myb-binding site	CCGTCC motif	O2-site	CAAT-box	TATA-box	LTR	Unnamed__1		GATA-motif	WUN-motif	CGTCA-motif	ABRE	MYC	ABRE	TCA-element	AT~TATA-box	I-box	AT1-motif	Unnamed__1	TGA-element	TGA-box	chs-CMA1a	ABRE
AP-1	CAAT-box	CCGTCC motif	Unnamed__4	AuxRR-core	AT~TATA-box	MYB-like sequence	AT~TATA-box	CAAT-box	ABRE4	G-Box	TCA	AAGAA-motif	ACA-motif	MYC	CCGTCC motif	GT1-motif	Unnamed__4	Unnamed__4	Unnamed__4	ABRE3a	MYB-like sequence	CGTCA-motif	CAAT-box	Unnamed__4	TATA-box	WRE3	chs-CMA2a	MYB-like sequence	TATA-box	ATCT-motif	AE-box	TATA-box	Unnamed__4	ABRE4	A-box	AAGAA-motif	GT1-motif	P-box	G-box	AT~TATA-box	Unnamed__6	TGACG-motif	AT~TATA-box	TGACG-motif	ACE	AT-rich element	MBS	ERE	P-box
GT1-motif	CGTCA-motif	AT~TATA-box	CAAT-box	MYB	ABRE	G-box	TATC-box		CAT-box	CAAT-box	AT1-motif	Unnamed__4	MYB-like sequence	G-box	ABRE3a	WRE3	as-1	GATA-motif	TATC-box	TATA-box	AAGAA-motif	Unnamed__4	Unnamed__1	MYB recognition site	O2-site	CAAT-box	TGACG-motif	G-box	P-box	GT1-motif	AT1-motif	ABRE	GCN4_motif	CGTCA-motif	as-1	TCA-element	ATCT-motif	ABRE3a	MYB-like sequence	TGACG-motif	GATA-motif	TATA-box	TGACG-motif	AT~TATA-box	GT1-motif		CGTCA-motif	Box 4	G-box
Unnamed__1	Box 4	Myb-binding site	CGTCA-motif	L-box	Box II	ABRE	AT-rich sequence	GARE-motif	MYB	CGTCA-motif	AT~TATA-box	as-1	AT~TATA-box	ABRE3a	ABRE	ABRE4	AT~TATA-box			O2-site	MRE	as-1	GT1-motif	TGA-element	TCT-motif	CGTCA-motif	AT~TATA-box	ABRE	MYB-like sequence	Unnamed__4	TGACG-motif	MYB-like sequence	AT-rich sequence	CAAT-box	Unnamed__4	Unnamed__8	as-1	G-box	ABRE3a	AT1-motif	ATC-motif	GATA-motif	AE-box	O2-site	TGA-element	CAAT-box	CAAT-box	ARE	MYB-like sequence
CAAT-box	MYC3T	TCT-motif	GA-motif	ATCT-motif	G-box	TGACG-motif	GATA-motif	TGA-box	AAGAA-motif		TATA-box	TGA-element	TGACG-motif	ABRE	P-box	GARE-motif	AT~ABRE	TGA-element	TGA-element	Unnamed__16	AT~TATA-box	MYB recognition site	G-Box		AE-box		TATA-box	ABRE3a	CAAT-box	GATA-motif	AT~TATA-box	chs-CMA1a	DRE1	Unnamed__1	MRE	Unnamed__4	Unnamed__4	MYC	ABRE	AE-box	Unnamed__4	GCN4_motif	O2-site	TATA-box	ABRE4	ACE		circadian	Gap-box
CGTCA-motif	ABRE4	TATA-box	Unnamed__1	WRE3	GT1-motif	Myb-binding site	as-1	STRE	TCA-element	TGA-element	AE-box		AE-box	TGACG-motif	AT~TATA-box	AT-rich element	TATA-box	ABRE4	GT1-motif	AT~TATA-box	TATA-box	GATA-motif	ATCT-motif	CGTCA-motif	TGACG-motif	MRE	TCT-motif	TATA-box	CGTCA-motif	CARE	P-box	ERE	Myb	as-1	TCA-element	as-1	Myb	Box 4	TGACG-motif	TATA-box	as-1	Unnamed__4	TATA-box	LTR	GARE-motif	GT1-motif	GARE-motif	F-box	TATA-box
GCN4_motif	TGA-element	AC-I	WRE3	Unnamed__1	CAAT-box	AT~TATA-box	Unnamed__4	MBS	TATA	GARE-motif	MYB-like sequence	Unnamed__1	TCT-motif	AT~TATA-box	TGACG-motif		Box II	WRE3	Unnamed__1	chs-CMA2a		Unnamed__6		CAAT-box	AT~TATA-box	AAGAA-motif	W box	TCT-motif	GT1-motif	TATC-box	chs-CMA1a	Box 4	WUN-motif	Unnamed__8	Myb		Myc	I-box	chs-CMA2a	ARE	ATCT-motif	as-1	G-box	TCT-motif		ATCT-motif	TGA-element	Myb	O2-site
GATA-motif	CTAG-motif	I-box	GT1-motif	CAAT-box	Unnamed__1	LTR	GT1-motif	MYB	MYC	CCGTCC-box	ABRE	CAAT-box	TATA-box	LTR	Myb-binding site	MYB recognition site	ABRE	G-Box	CAAT-box	Myb-binding site		Myb	GATA-motif	Unnamed__1	Gap-box	Myc	F-box	TGACG-motif		AT~TATA-box	MYB-like sequence	MYC	MRE	Unnamed__4	STRE	ABRE4	Unnamed__6	circadian	AT~TATA-box	W box	G-Box	Unnamed__1	CCGTCC motif	MYB-like sequence	as-1	MYB-like sequence	Unnamed__4	Unnamed__6	TCT-motif
Unnamed__4	STRE	RY-element	ATCT-motif	AT-rich element	GARE-motif	TATA-box	CGTCA-motif	MRE	ERE	A-box	Box II	CGTCA-motif	GATA-motif	TATA-box	TCT-motif	as-1	ABRE2	CAAT-box	MYB-like sequence	Unnamed__14		MRE	as-1	GT1-motif	CCGTCC motif	I-box	Box 4	AT~TATA-box	GCN4_motif	TCT-motif	MYC	circadian	MYC	GATA-motif	MYC	G-Box	WUN-motif	MRE	TATA-box	TATA	WRE3	ACE	ABRE3a	ABRE3a	ATC-motif	P-box	as-1	MRE	AE-box
as-1	AuxRR-core	ARE	ABRE4	CARE	Unnamed__4	TCT-motif	CAAT-box	TCA-element	Box 4	as-1	TGA-element	G-Box	Unnamed__4	TCT-motif	TATA-box	Unnamed__4	Box 4	CGTCA-motif	G-box	Unnamed__12		AAGAA-motif	ATC-motif	WRE3	MYB-like sequence	TC-rich repeats	ERE	MBSI	Unnamed__4	TATA-box	Box 4	I-box	ERE	Unnamed__6	ERE	WRE3	AAGAA-motif	TCA-element	LTR	TCA	GT1-motif	CAAT-box	P-box	ABRE	Unnamed__4	chs-CMA2a	TCCC-motif	AAGAA-motif	TGACG-motif
TCCC-motif	MYB	MYC	STRE	Unnamed__4		as-1	Unnamed__1	Unnamed__6		Unnamed__4	AT-rich element	GT1-motif	as-1	as-1	LTR	WUN-motif	Sp1	Unnamed__1	TATA-box	ARE		TCA-element	Unnamed__4	G-Box	Box II	ARE	MYC	TATA	as-1	chs-CMA1a	ERE	ARE	ARE	Myb	Box III	ACE	MRE	Myb	as-1	ERE	ACE	CGTCA-motif	ABRE	Box 4	AAGAA-motif	Myb-binding site	AE-box	STRE	AT~TATA-box
TATA-box	WUN-motif	Unnamed__2	MYB	TATA-box		Unnamed__4	ACE	TC-rich repeats		TATA-box		MYB-like sequence	CGTCA-motif	GATA-motif	ARE	MRE	AC-I	chs-CMA1a	O2-site	AAAC-motif		MBS	Myb-binding site	ABRE2		ERE	HD-Zip 1	TC-rich repeats		P-box	W box	TCA-element	I-box	Myc	ARE	CAAT-box	LAMP-element	STRE	Unnamed__4	Box 4	CAAT-box	3-AF1 binding site	ABRE4	ERE	Myb	AT~TATA-box	TCT-motif		CARE
AT~TATA-box	AAGAA-motif	LAMP-element	AAGAA-motif	AT~TATA-box		GATA-motif	TGA-element	ARE		TGACG-motif	CAAT-box	chs-CMA1a	CAAT-box	ABRE4	TATA	Myb	TCA	ABRE	AT~TATA-box	W box		CAT-box	TGACG-motif	MYB-like sequence	GT1-motif	Box 4	MYB	W box			ARE	WUN-motif	F-box	WUN-motif	LTR	GA-motif	STRE		ABRE4	MYC	CGTCA-motif	GT1-motif		DRE core	Myc	TATA-box	TATA-box		GATA-motif
TGACG-motif	TCA-element	CTAG-motif	GC-motif	ABRE		TATC-box	ABRE4	MYC		Myb-binding site	GT1-motif	ABRE	TGA-element		TCA	CAT-box	W box	P-box	chs-CMA2a	I-box		STRE	AT~TATA-box	ABRE	CAAT-box		STRE	MYC			WUN-motif	Unnamed__6		TCA-element	TGACG-motif	CGTCA-motif	Unnamed__2		TGA-element	HD-Zip 1		WRE3	Unnamed__1	MYC	STRE	TCT-motif	AT~TATA-box		as-1
ABRE	circadian	STRE	MRE	G-box		GARE-motif	LAMP-element	Box 4		AT1-motif	G-Box	AT~TATA-box		CGTCA-motif	ERE	MBS	MSA-like	ABRE3a	Myb-binding site	Unnamed__10		LAMP-element	TATA-box	Box II	CGTCA-motif		WUN-motif	Box 4			MRE	STRE		MBS	AT1-motif	MYB-like sequence	CAT-box			MYB	ABRE4	TGA-element	GA-motif	W box	CAT-box	AE-box	TGACG-motif		Unnamed__4
MYB-like sequence	TCA	CAT-box	Myc	chs-CMA1a		CGTCA-motif	STRE	ERE		AT~TATA-box	Unnamed__4	AT1-motif	AT-rich element	CAAT-box	Box 4	Box 4	CAT-box	TATA-box		MYC		MYC	TCT-motif	TGACG-motif	as-1			ERE			Myb	MYB		STRE	ABRE3a	ABRE	Box 4		CAAT-box	STRE	ABRE		CAAT-box	ARE	MBS	TCCC-motif	Myb-binding site		GT1-motif
G-box	TC-rich repeats	MYB	DRE1			CAAT-box	MBS	dOCT		ABRE	AT-rich sequence	TGACG-motif	G-Box		MYC	ERE	L-box	AE-box		ERE		Box 4	ABRE	AT1-motif	Unnamed__4			MBS			TGA-box			Box 4	CCGTCC motif	ABRE3a	ERE		GA-motif	CAT-box	ABRE3a		CGTCA-motif	TATA	Box 4				WRE3
chs-CMA1a	TATA	MBS	TCA			Unnamed__1	MYB			CCGTCC motif	GCN4_motif	TATA-box	ATCT-motif		MYB	MYC	Unnamed__1	TCT-motif		Box 4		ARE	chs-CMA1a	AT~TATA-box	CCGTCC-box			MYB			STRE			ERE	WRE3	TCT-motif	W box		CGTCA-motif	AAGAA-motif	MYB-like sequence		ATCT-motif	Box II -like sequence	ERE				3-AF1 binding site
	W box	GC-motif	circadian			WRE3	MSA-like			MYB-like sequence	TCA-element	CCGTCC-box	Unnamed__1		MBS	ARE	CAAT-box	Myb-binding site		AuxRR-core		W box	MYB-like sequence	Unnamed__16	GATA-motif			STRE			MBS			TATA	CGTCA-motif	TATA-box	ARE		Unnamed__1		AE-box		Unnamed__4	I-box	TCA				ATCT-motif
	ARE	AAGAA-motif	W box			GT1-motif	TCA-element				STRE	A-box	ABRE4		STRE	TATA	CGTCA-motif	TGACG-motif		MYB				TATA-box	A-box			LAMP-element			HD-Zip 1			ARE	CAAT-box	AT~ABRE	TATA		GT1-motif		TATA-box		as-1	WUN-motif	I-box				CGTCA-motif
	MYC	WUN-motif	ARE			box S	TC-rich repeats				I-box	WRE3	GARE-motif		LAMP-element		WRE3	AT~TATA-box		STRE				CCAAT-box				WUN-motif						I-box	Unnamed__1	AT~TATA-box	TCA				AT~TATA-box		GATA-motif	HD-Zip 1	W box				CAAT-box
		DRE1	TC-rich repeats				W box				circadian	GA-motif	Unnamed__8		CAT-box		GARE-motif			ACTCATCCT sequence								AAGAA-motif						RY-element	TATC-box	TGACG-motif	I-box				AT~ABRE		A-box	MYB	ARE				Unnamed__1
			Box 4				ARE				TC-rich repeats	CCGTCC motif	Unnamed__14				CCGTCC-box			AAGAA-motif								TCA-element						Unnamed__10	CCGTCC-box	Myb-binding site					TGACG-motif		GCN4_motif	STRE	TATA				ACE
			ERE				MYC				TCT-motif	AE-box	Unnamed__12				TATC-box			TCA-element															WUN-motif	Unnamed__14							CCGTCC-box	CAT-box	TC-rich repeats
							Box 4				O2-site	Myb-binding site	LTR				CCAAT-box																		Unnamed__6	Unnamed__12
											Myb-binding site	I-box	Myb-binding site				Myb-binding site																		LAMP-element
											TGACG-motif	TCA	ABRE				AT1-motif																		MBS
											box S	TC-rich repeats	ABRE3a				TGACG-motif																		Box 4
											WRE3	DRE core	Box 4				TCT-motif																		AC-I
											Unnamed__1	STRE	Unnamed__10				ABRE3a																		TATA
											CGTCA-motif	MBS	TC-rich repeats				CCGTCC motif																		W box
											CARE	GC-motif	WUN-motif
											as-1		MRE
													LAMP-element
[truncated: 39 more columns]
