# Supplementary material for: Genome-Wide Analysis of the Protein Phosphatase 2C Genes in Tomato
Source: Genes (Basel). 2022 Mar 28;13(4):604. doi: 10.3390/genes13040604 (PMC9032827; doi:10.3390/genes13040604)
Supplement: Supplementary file 1 [file genes-13-00604-s001.zip › Supplementary Table S8. Expression of PP2C Genes in Different Henzi tomato Tissues .xlsx]

## Sheet: expr
gene	Heinz_bud	Heinz_flower	Heinz_leaf	Heinz_root	Heinz_1cm_fruit	Heinz_2cm_fruit	Heinz_3cm_fruit	Heinz_MG	Heinz_B	Heinz_B10	Pimp_IM	Pimp_B	Pimp_B5	Pimp_leaf
Solyc00g005000	0.03	0.12	0.55	137.28	0	0	0.09	0.18	0	0	0.08	0	0	0
Solyc00g005020	0	0	0	0	0	0	0	0	0.1	0.24	0	0	0	0
Solyc00g005040	2.86	3.47	6.73	1.31	7	3.68	3.76	4.88	5.3	4.22	0	0	0	1.67
Solyc00g005050	54.97	41.23	38.98	53.02	46.66	42.23	44.42	50.91	45.47	49.43	81.57	100.24	178.94	41.95
Solyc00g005060	0	0	0	0	0	0	0	0	0	0	0	0	0	0
Solyc00g005070	0	0	0	0	0	0	0	0	0	0	0	0	0	0
Solyc00g005080	0	0	0.17	0.69	0	0.43	0.5	0.19	0	0.14	0.68	0.16	0.19	0
Solyc00g005090	0	0	0	0	0	0	0	0	0	0	0	0	0	0
Solyc00g005100	0	0	0	0	0	0	0	0	0	0	0	0	0	0
Solyc00g005110	0	0	0	0	0	0	0	0	0	0	0	0	0	0
Solyc00g005120	0	0.27	0	0	0	0	0	0	0	0	0	0	0.57	0
Solyc00g005130	0.12	0	0	0	0	0	0.14	0	0.26	0	0.19	0	0	0
Solyc00g005140	0	0.1	0	0	0	0	0	0	0	0	0.14	0	0	0
Solyc00g005150	0.34	0.18	0.39	0.23	0.16	0.13	0.09	0.47	0.21	0.17	0.71	0.32	0.53	0
Solyc00g005160	0	0	0	0	0	0	0	0	0	0	0	0	0	0
Solyc00g005170	0	0	0	0	0	0	0	0	0	0	0	0	0	0
Solyc00g005180	0	0	0	0	0	0	0	0	0	0	0	0	0	0
Solyc00g005280	0	0	0	0	0	0	0	0	0	0	0	0	0	0
Solyc00g005420	0	0	0	0	0	0	0	0	0	0	0	0	0	0
Solyc00g005430	0	0	0	0	0	0	0	0	0	0	0	0	0	0
Solyc00g005440	12.44	12.24	5.85	12.45	34.32	11.12	19.35	16.57	11.93	7.74	3.05	2.18	2.57	3.71
Solyc00g005450	0	0	0	0	0	0	0	0	0	0	0	0	0	0
Solyc00g005460	0	0	0.31	0	0	0	0	0	0	0	0	0	0	0
Solyc00g005470	0	0	0	0	0	0	0	0	0	0	0	0	0	0
Solyc00g005480	0.12	0.14	0	0	0	0	0	0	0	0	0	0	0	0
Solyc00g005490	0	0	0	0	0	0	0	0	0	0	0	0	0	0
Solyc00g005840	31.64	48.86	90.99	3.95	15.04	17.07	8.03	17.05	10.23	2.91	15.68	8.53	7.53	79.1
Solyc00g005850	0	0	0	0	0	0	0	0	0	0.08	0	0	0	0
Solyc00g005860	0	0	0	0.17	0	0.23	0	0	0.16	0.25	0	0	0.81	0
Solyc00g005870	0	0	0	0.05	0	0	0.1	0	0	0	0	0.05	0.05	0
Solyc00g005880	0	0	0	0	0	0	0	0	0	0	0	0	0	0
Solyc00g005890	0.99	0	0.56	0	0	0.83	0	0	0	0	0	0	0	0
Solyc00g005900	0	0	0.17	0	0	0	0	0.19	0	0	0	0	0	0
Solyc00g005980	0	0	0	0	0	0	0	0	0	0	0	0	0	0
Solyc00g006010	0	0	0	0	0	0	0	0	0	0	0	0	0	0
Solyc00g006020	0	0	0	0	0	0	0	0	0	0	0	0	0	0
Solyc00g006050	0	0.1	0	0	0	0	0	0	0	0	0	0	0	0
Solyc00g006090	0	0	0	0	0	0	0	0	0	0	0	0	0	0
Solyc00g006170	0	0	0	0	0	0	0	0	0	0	0	0	0	0
Solyc00g006250	0	0	0	0	0	0	0	0	0	0	0	0	0	0
Solyc00g006470	0	0	0	0	0	0.36	0	0	0	0	0	0	0	19.04
Solyc00g006480	0	0	0	0	0	0	0	0	0	0	0	0	0	0
Solyc00g006490	9.78	12.04	10.66	19.76	6.77	9.45	10.88	15.02	15.13	15.75	15.16	15.89	17.06	9.31
Solyc00g006500	0	0	0	0	0	0	0	0	0	0	0	0	0	0
Solyc00g006510	0	0	0	0	0	0	0	0	0	0	0	0	0	0
Solyc00g006520	0	0	0	0	0	0	0	0	0	0	0	0	0	0
Solyc00g006530	0	0	0	0	0	0	0	0	0	0	0	0	0	0
Solyc00g006540	0	0	0	0	0	0	0	0	0	0	0	0	0	0
Solyc00g006550	0	0	0	0	0	0	0	0	0	0	0	0	0	0
Solyc00g006560	0	0	0	0	0	0	0	0	0	0	0	0	0	0
Solyc00g006570	0	0	0	0	0	0	0	0	0	0	0	0	0	0
Solyc00g006590	0.06	0	0	0	0	0	0	0	0	0.21	0	0	0.07	0
Solyc00g006600	0.23	0.09	0.13	0.32	0.11	0	0.05	0.37	0.09	0.34	0.3	0.3	0.23	0
Solyc00g006630	0	0	0	0	0	0	0	0	0	0	0	0	0	0
Solyc00g006650	0	0	0	0	0	0	0	0	0	0	0	0	0	0
Solyc00g006660	0	0	0	0	0	0	0	0	0	0	0	0	0	0
Solyc00g006670	0	0	0	0	0	0	0	0	0	0	0	0	0	8.91
Solyc00g006680	0	0	0	0	0	0	0	0	0	0	0	0	0	0
Solyc00g006690	0	0	0	0	0	0	0	0	0	0	0	0	0	0
Solyc00g006700	0	0	0	0	0	0	0	0	0	0	0	0	0	0
Solyc00g006800	70.63	119.5	16.98	308.93	123.99	165.87	136.79	135.68	110.11	145.91	117.92	139.65	89.32	16.09
Solyc00g006810	20.36	18.17	38.85	5.78	21.61	17.8	15.25	20.04	32.17	34.19	30.32	42.8	57.93	82.49
Solyc00g006820	10.32	6.68	18.48	1.29	2.89	4.78	9.92	3.68	0.97	0.31	3.63	1.74	0.05	26.51
Solyc00g006830	4.54	4.78	4.21	22.02	7.09	16.11	15.61	18.69	17.2	17.63	23.39	18.5	13.15	6.04
Solyc00g006840	0	0	0	0	0	0	0	0	0	0	0	0	0	0
Solyc00g006850	0	0	0	0	0	0	0	0	0	0	0	0	0	0
Solyc00g006860	0	0	0	0	0	0	0	0	0	0	0	0	0	0
Solyc00g006870	0	0	0	0	0	0	0	0	0	0	0	0	0	0
Solyc00g006880	0	0	0	0	0	0	0	0	0	0	0	0	0	0
Solyc00g006890	0	0	0	0	0	0	0	0	0	0	0	0	0	0
Solyc00g006900	0.62	0.73	1.71	1.37	1.35	2.65	2.42	1.32	3.02	3.17	5.68	4.22	3.31	4.1
Solyc00g007000	0	0.34	0	0.34	0	0	0	0	0	0	0.46	0	0	0
Solyc00g007010	25.36	9.37	7.11	15.81	8.76	10.41	5.33	6.66	8.39	13.93	7.06	9.96	9.01	5.2
Solyc00g007020	0	0	0	0	0	0	0	0	0	0	0	0	0	0
Solyc00g007030	0	0	0	0.07	0.17	0.2	0.07	0	0	0	0.19	0.14	0	0
Solyc00g007040	0	0	0	0	0.09	0	0.14	0	0	0	0	0	0	0
Solyc00g007050	0	0	0	0	0	0	0	0	0	0	0	0	0	0
Solyc00g007060	8.86	6.93	11	21.89	11.07	8.36	6.87	8.39	6.11	5.78	6.48	6.39	4.52	10.06
Solyc00g007070	65.4	67.32	46.67	59.71	66.53	55.25	66.15	51.4	54.31	59.41	53.2	59.07	72.86	48.46
Solyc00g007080	25.11	2.44	1.6	1.31	9.26	3.31	1.68	1.69	0.06	0.19	0.73	0.51	0.79	2.87
Solyc00g007090	19.69	10.45	12.91	10.88	17.16	9.65	11.56	7.98	6.73	7.87	6.55	7.84	5.93	11.79
Solyc00g007100	34.34	32.5	7.78	37.81	8.62	10.95	8.91	15.68	10.06	9.61	10.79	7.46	5.67	2.88
Solyc00g007110	2.23	1.72	1.7	7.48	3.04	4.98	3.58	5.06	1.76	2.95	2.84	2.52	1.14	2.12
Solyc00g007120	2.84	2.35	2.4	7.86	4.5	6.66	4.27	6.55	2.73	3.54	3.22	2.67	1.24	3.1
Solyc00g007130	0.89	1.04	0.98	0.24	0.36	0.71	0.43	0.43	0.44	0.73	1.61	1.75	1.42	0.93
Solyc00g007140	0	0	0	0.16	0	0	0	0	0	0.12	0	0	0	0
Solyc00g007150	2.64	3.6	1.5	9.4	2.07	4.82	3.01	4.34	3.45	3.56	0	0	0	0
Solyc00g007160	0.09	0.1	0	0	0	0.13	0	0	0	0.08	0	0	0	0
Solyc00g007170	0	0.37	0	0.19	0	0	0	0	0.17	0	0	0	0	0
Solyc00g007180	0	0	0	0	0	0	0	0	0	0	0	0	0	0
Solyc00g007190	5.15	0.3	0.23	0.55	0.44	0.61	0.36	0.72	0.35	0.47	0.59	0.49	0.36	0.78
Solyc00g007200	6.17	6.17	3.6	18.84	0.55	0.18	0.06	0.13	0.05	0.02	0.36	0.18	0.06	2.56
Solyc00g007210	0	0	0	0	0	0	0	0	0	0	0	0	0	0
Solyc00g007220	6.51	3.38	1.32	1.56	0.87	0.62	2.04	8.09	17.27	19.17	27.88	38.94	31.09	0.28
Solyc00g007230	0	0	0	0	0	0	0	0	0	0	0	0.08	0	0
Solyc00g007240	0	0	0	0	0	0	0	0	0	0	0	0	0	0
Solyc00g007250	0	0	0	0	0	0	0	0	0	0	0	0	0	0
Solyc00g007260	6.32	5.37	4.91	6.02	8.14	7.88	7.69	4.68	3.92	3.98	7.3	7.09	7.32	4.39
Solyc00g007270	147.45	174.12	172.43	182.38	176.83	175.76	274.5	275.27	206.8	126.93	133.05	116.74	74.17	100.64
Solyc00g007290	0.13	0	0	0	0	0	0	0	0	0	0	0	0	0
Solyc00g007300	4.47	7.93	3.81	5.33	3.29	5.89	8.01	7.59	4.54	9.5	8.61	22.64	32.83	4.74
Solyc00g007310	0	0	0	0	0	0	0	0	0	0	0	0	0	0
Solyc00g007320	0	0	0	0	0	0	0	0	0	0	0	0	0	0
Solyc00g007330	0	0	0	0	0	0	0	0	0	0	0	0	0	0
Solyc00g007340	0	0	0	0	0	0	0	0	0	0	0	0	0	0
Solyc00g007350	0.05	0	0	0	0	0	0	0	0	0	0	0	0	0
Solyc00g007450	0	0	0	0	0	0	0	0	0	0	0	0	0	0
Solyc00g007550	0	0	0	0.92	0.54	2.92	1.33	0.59	0.42	0.36	0.6	1.11	0.45	0
Solyc00g007560	0.09	0.06	0.06	0	0	0	0.22	0.06	0	0	0.07	0.21	0	0
Solyc00g007570	0	0	0.86	0.67	0.26	0	0	0	0	0	0	0	0	0
Solyc00g007580	0	0	0	0	0	0	0	0	0	0	0	0	0	0
Solyc00g007590	0	0	0	0	0	0	0	0	0	0	0	0	0	0
Solyc00g007600	0.17	0.2	0.3	0.2	0.12	0.54	0.3	0.46	0.09	0.08	0	0	0	0
Solyc00g007610	0	0	0	0	0	0	0	0	0	0	0	0	0	0
Solyc00g007910	0	0	0	0	0	0	0	0	0	0	0	0	0	0
Solyc00g007920	0	0	0	0	0	0	0	0	0	0	0	0	0	0
Solyc00g007930	0	0	0	0	0	0	0	0	0	0	0	0	0	0
Solyc00g007940	0	0	0	0	0	0	0	0	0	0	0	0	0	0.07
Solyc00g007950	0	0	0	0	0	0	0	0	0	0	0	0	0	0
Solyc00g007960	0	0	0	0	0	0	0	0	0	0	0	0	0	0
Solyc00g007970	0	0	0	0	0	0	0	0	0	0	0	0	0	0
Solyc00g007980	0	0	0	0	0	0	0	0	0	0	0	0	0	0
Solyc00g007990	0	0	0	0	0	0	0	0	0	0	0	0	0	0
Solyc00g008000	0	0	0	0	0	0	0	0	0	0	0	0	0	0.04
Solyc00g008010	0	0	0	0	0	0	0	0	0	0	0	0	0	0
Solyc00g008020	0	0	0	0	0	0	0	0	0	0	0	0	0	0
Solyc00g008030	0	0	0	0	0	0	0	0	0	0	0	0	0	0
Solyc00g008040	0	0	0	0	0	0	0	0	0	0	0	0	0	0
Solyc00g008050	0	0	0	0	0	0	0	0	0	0	0	0	0	0
Solyc00g008060	0	0	0	0	0	0	0	0	0	0	0	0	0	0
Solyc00g008070	0	0	0	0	0	0	0	0	0	0	0	0	0	0
Solyc00g008080	0	0	0	0	0	0	0	0	0	0	0	0	0	0
Solyc00g008090	0	0	0	0	0	0	0	0	0	0	0	0	0	0
Solyc00g008100	0	0	0	0	0	0	0	0	0	0	0	0	0	0
Solyc00g008110	0	0	0	0	0	0	0	0	0	0	0	0	0	0
Solyc00g008120	0	0	0	0	0	0	0	0	0	0	0	0	0	0
Solyc00g008130	0	0	0	0	0	0	0	0	0	0	0	0	0	0
Solyc00g008140	0	0	0	0	0	0	0	0	0	0	0	0	0	0
Solyc00g008150	0	0	0	0	0	0	0	0	0	0	0	0	0	0
Solyc00g008160	0	0	0	0	0	0	0	0	0	0	0	0	0	0
Solyc00g008260	0	0	0	0	0	0	0	0	0	0	0	0	0	0
Solyc00g008270	0	0	0	0	0	0	0	0	0	0	0	0	0	0
Solyc00g008570	0	0	0	0	0	0	0.32	0	0	0	0	0	0	34.88
Solyc00g008580	0	0	0	0	0	0	0	0	0	0	0	0	0	0
Solyc00g008680	49.16	52.27	46.72	102.71	80.64	85.75	80.86	63.28	81.56	69.86	47.93	54.87	47.85	57.23
Solyc00g008690	0	0	0	0	0	0	0	0	0	0	0	0	0	0
Solyc00g008800	0	0	0	0	0	0	0	0	0	0	0	0	0	0
Solyc00g008900	0	0	0	0	0	0	0	0	0	0	0	0	0	0
Solyc00g008910	0	0	0	0	0	0	0	0	0	0	0	0	0	0
Solyc00g008920	0	0	0	0	0	0	0	0	0	0	0	0	0	0
Solyc00g009020	125.08	100.34	59.16	137.93	197.38	158.54	145.11	97.09	72.55	73.16	85.88	77.99	62.61	115.52
Solyc00g009030	0.37	0.05	0	0	0.05	0	0.04	0	0	0	0.06	0	0	0
Solyc00g009040	8.39	1.92	0	0.07	0.11	0.25	0.27	0	0	0	0.06	0	0	0
Solyc00g009050	0.75	0.14	0.05	0.42	1.69	0.35	0.23	0.36	0.05	0	0.24	0.12	0.05	1.95
Solyc00g009060	17	13.28	12.42	17.17	11.28	10.29	12.49	25.34	22.21	27.95	19.74	22.27	16.99	9.34
Solyc00g009070	23.88	0	0	3.57	0	0	0	0	0	0	0	0	0	0
Solyc00g009080	19.18	8.42	12.2	9.9	28.69	24.86	9.43	11.19	6.86	11.7	5.99	3.77	1.14	26.53
Solyc00g009090	0.18	0.55	0.23	3.71	0	0.02	0	0	0	0	0.06	0	0.02	0
Solyc00g009100	7.3	10.07	33.25	3.85	12.59	8.89	6.24	6.69	8.34	8.25	8.15	8.12	6.19	54.97
Solyc00g009110	8.89	18.41	15.89	23.29	2.79	4.5	8.1	9.56	2.12	2.34	13.89	3.01	3.9	16.33
Solyc00g009120	19.3	36.06	24.45	26.62	4.6	8.12	8.41	11.34	6.2	8.98	16.92	15.52	21.21	13.33
Solyc00g009130	2.36	3.69	1.5	1.22	0.89	0.95	0.83	1.18	0.56	2.34	1.53	1.85	4.19	1.56
Solyc00g009140	29.2	32.69	13.15	6.49	10.85	13.98	7.67	15.13	15.33	36.03	10.78	18.03	38.76	7.17
Solyc00g009240	0	0	0	0	0	0	0	0	0	0	0	0	0	0
Solyc00g009440	0	0.28	0	0	0	0	0	0	0	0.85	0	0	0	0
Solyc00g009540	0	0	0	0	0	0	0	0	0	0	0	0	0	0
Solyc00g009650	0	0	0	0	0	0	0	0	0	0	0	0	0	0
Solyc00g009660	0	0	0	0	0	0	0	0	0	0	0	0	0	0
Solyc00g009760	0	0.32	0	0	0.13	0	0	0	0	0	0	0	0	1.55
Solyc00g009770	0	0	0	0	0	0	0	0	0	0	0	0	0	0
Solyc00g009780	0	0	0	0	0	0	0	0	0	0	0	0	0	0
Solyc00g009790	0	0	0	0	0	0	0	0	0	0	0	0	0	0
Solyc00g009800	0	0	0	0	0	0	0	0	0	0	0	0	0	0
Solyc00g010100	0	0	0	0	0	0	0	0	0	0	0	0	0	0
Solyc00g010110	0	0	0	0	0	0	0	0	0	0	0	0	0	0
Solyc00g010210	0	0	0	0	0	0	0	0	0	0	0	0	0	0
Solyc00g010410	0	0	0	0	0	0	0	0	0	0	0	0	0	0
Solyc00g010420	0	0	0	0	0	0	0	0	0	0	0	0	0	0
Solyc00g010520	0	0	0	0	0	0	0	0	0	0	0	0	0	0
Solyc00g010530	0	0	0	0	0	0	0	0	0	0	0	0	0	0
Solyc00g010540	0	0.05	0	0.05	0	0.07	0	0	0.05	0	0	0.05	0.06	0
Solyc00g010550	0	0	0	0	0	0	0	0	0	0	0	0	0	0
Solyc00g010750	0.72	0.45	0.66	1.46	0.72	1.22	1.92	1.24	1.14	1.05	1.22	1.85	0.97	0
Solyc00g010760	0	0	0	0	0	0	0	0.1	0.07	0.06	0	0	0	0
Solyc00g010770	2.68	0.92	0.14	0	0.09	0.09	0.14	0.34	0	0.16	0.1	0.07	0	1.69
Solyc00g010780	0	0	0	0	0	0	0	0	0	0	0	0	0	0
Solyc00g010790	0	0	0	0	0	0	0	0	0	0	0	0	0	0
Solyc00g010810	0	0	0	0	0	0	0	0	0	0	0	0	0	0
Solyc00g010930	0	0	0	0	0	0	0	0	0	0	0	0	0	0
Solyc00g011130	0	0	0	0	0	0	0	0	0	0	0	0	0	0
Solyc00g011140	0	0	0	0	0	0	0	0	0	0	0	0	0	0
Solyc00g011150	0	0	0	0	0	0	0	0	0	0	0	0	0	0
Solyc00g011160	0	0	0	0	0	0	0	0	0	0	0	0	0	1.14
Solyc00g011170	0	0	0	0	0	0	0	0	0	0	0	0	0	0
Solyc00g011180	0	0	0	0	0	0	0	0	0	0	0	0	0	0
Solyc00g011310	0	0	0	0	0	0	0	0	0	0	0	0	0	0
Solyc00g011550	0	0	0	0	0	0	0.09	0	0	0	0	0	0	0
Solyc00g011560	0	0	0	0.09	0	0	0.27	0	0.09	0.14	0	0	0	0
Solyc00g011660	0	0	0	0	0.07	0	0.21	0	0	0	0	0	0	0.07
Solyc00g011670	0	0	0	0	0	0	0	0	0	0	0	0	0	0
Solyc00g011870	0	0	0	0	0	0	0	0	0	0	0	0	0	0
Solyc00g011880	11.86	7.46	9.3	7.24	9.95	7.73	6.29	8.58	7.44	3.6	6.07	7.27	5.23	10.11
Solyc00g011890	44.67	109.22	13.97	12.08	16.02	19.63	41.63	38.3	80.93	83.61	35.81	62.93	59.97	11.16
Solyc00g012090	0	0	0	0	0	0	0	0	0	0	0	0	0	0
Solyc00g012310	0	0	0	0	0	0	0	0	0	0	0	0	0	0
Solyc00g012430	0	0	0	0	0	0	0	0	0	0	0	0	0	0
Solyc00g012440	0	0	0	0	0	0	0	0	0	0	0	0	0	0
Solyc00g012540	0.04	0	0	0	0	0	0	0	0	0	0	0	0	0
Solyc00g012640	0	0	0	0	0	0	0	0	0	0	0	0	0	0
Solyc00g012650	0	0	0	0	0	0	0	0	0	0	0	0	0	0
Solyc00g012660	0	0	0	0	0	0	0	0	0	0	0	0	0	0
Solyc00g012670	0	0	0	0	0	0	0	0	0	0	0	0	0	0
Solyc00g012680	0	0	0	0	0	0	0	0	0	0	0	0	0	0
Solyc00g012690	0	0	0	0	0	0	0	0	0	0	0	0	0	0
Solyc00g012700	0	0	0	0	0	0	0	0	0	0	0	0	0	0
Solyc00g012800	0	0	0	0	0	0	0	0	0	0	0	0	0	0
Solyc00g012900	0	0	0	0	0	0	0	0	0	0	0	0	0	0
Solyc00g013000	0	0	0	0	0	0	0	0	0	0	0	0	0	0
Solyc00g013100	0	0	0	0	0	0	0	0	0	0	0	0	0	0.52
Solyc00g013110	0	0	0	0.19	0	0.24	0.37	0.21	0.18	0	0	0	0	0
Solyc00g013120	1.14	3.16	3.06	13.6	2.7	4.72	2.73	8.2	7.97	5.35	1.67	0.85	0.33	0.45
Solyc00g013130	2.22	5.35	2.14	18.47	5.11	13.99	20.66	17.25	21.88	15.51	10.79	7.39	4.34	1.43
Solyc00g013140	1.94	2.29	0.74	4.29	2.41	5.58	8.79	3.25	6.54	3.98	0.63	0.67	0.35	0.09
Solyc00g013150	0	0	0	0	0.21	0.43	0	0	0	0	0	0.26	0	0
Solyc00g013160	0.68	2.26	2.1	10.08	1.16	3.36	3.93	9.31	11	9.86	1.57	0.85	0.6	0.24
Solyc00g013170	0	0	0	0	0	0	0	0	0	0.57	0	0	0	0
Solyc00g013180	0.41	1.14	0.56	1.55	0.67	2.48	7.48	0.21	0.63	0.8	0.26	0.28	0.6	0.24
Solyc00g013190	0.15	0.49	0.65	1	0.39	0.88	5.62	0.39	0.62	0.38	0.22	0	0	0
Solyc00g013320	0	0	0	0	0	0	0	0	0	0	0	0	0	0
Solyc00g013330	0	0	0	0	0	0	0	0	0	0	0	0	0	0
Solyc00g013770	0	0	0	0	0	0	0	0	0	0	0	0	0	0
Solyc00g014170	0	0	0	0	0	0	0	0	0	0	0	0	0	0
Solyc00g014180	0	0	0	0	0	0	0	0	0	0	0	0	0	0
Solyc00g014190	0	0	0	0	0	0	0	0	0	0	0	0	0	0
Solyc00g014290	0	0	0	0	0	0	0	0	0	0	0	0	0	0
Solyc00g014390	0	0	0	0	0	0	0	0	0	0	0	0	0	0
Solyc00g014790	0.05	0.24	0.12	0.85	0.14	1.04	0.58	1.03	1.17	2.37	1.28	0.53	0.3	0.28
Solyc00g014800	0.09	0.11	0.1	0.32	0	0.15	0.2	0.14	0.48	0.4	0	0.1	0.22	0
Solyc00g014810	0	0	0	0	0	0	0.3	0	0.29	0.24	0	0	0	0
Solyc00g014820	0.06	0.07	0	0.22	0	0.11	0.28	0.16	0.13	0.33	0.39	0	0.08	0
Solyc00g014830	4.56	8.95	5.38	14.83	8.43	13.15	19.49	8.79	16.24	11.41	3.33	2.77	2.26	0.98
Solyc00g014840	0.13	0.15	0	0.15	0.18	0.19	0.29	0.16	0	0.34	0	0	0	0
Solyc00g014850	0.7	1.13	0.94	0.99	0.77	4.1	8.97	0.63	0.61	0.99	0.21	0.46	0.18	0.6
Solyc00g014860	0	0	0	0.22	0	0	0.21	0	0	0	0	0	0	0
Solyc00g014960	0	0	0	0	0	0	0	0	0	0	0	0	0	0
Solyc00g014970	0	0	0	0	0	0	0	0	0	0	0	0	0	0
Solyc00g014980	0	0	0	0	0	0	0	0	0	0	0	0	0	0
Solyc00g014990	0	0	0	0	0	0	0	0	0	0	0	0	0	0
Solyc00g015000	0	0	0	0	0	0	0	0	0	0	0	0	0	0
Solyc00g015600	0	0	0	0	0	0	0	0	0	0	0	0	0	0
Solyc00g015610	0	0	0	0	0	0	0	0	0	0	0	0	0	0
Solyc00g015720	0	0	0	0	0	0	0	0	0	0	0	0	0	0
Solyc00g015730	0	0	0	0	0	0	0	0	0	0	0	0	0	0
Solyc00g015740	0	0	0	0	0	0	0	0	0	0	0	0	0	0
Solyc00g015750	0	0	0	0	0	0	0	0	0	0	0	0	0	0
Solyc00g015760	0	0	0	0	0	0	0	0	0	0	0	0	0	0
Solyc00g015770	0	0	0	0	0	0	0	0	0	0	0	0	0	0
Solyc00g016470	0	0	0	0	0	0	0	0	0	0	0	0	0	0
Solyc00g016480	0	0	0	0	0	0	0	0	0	0	0	0	0	0
Solyc00g016490	0	0	0	0	0	0	0	0	0	0	0	0	0	0
Solyc00g016590	0	0	0	0	0	0	0	0	0	0	0	0	0	0
Solyc00g016790	0	0	0	0	0	0	0	0	0	0	0	0	0	0
Solyc00g016890	0	0	0	0	0	0	0	0	0	0	0	0	0	0
Solyc00g016900	0	0	0	0	0	0	0	0	0	0	0	0	0	0
Solyc00g016910	0	0	0	0	0	0	0	0	0	0	0	0	0	0
Solyc00g017210	0.04	0	0	0	0	0	0	0	0	0	0	0	0	0
Solyc00g017220	0	0	0	0	0	0	0	0	0	0	0	0	0	0
Solyc00g017230	0	0	0	0	0	0	0	0	0	0	0	0	0	0
Solyc00g017530	0	0	0	0	0	0	0	0	0	0	0	0	0	0
Solyc00g017540	0	0	0	0	0	0	0	0	0	0	0	0	0	0
Solyc00g017550	0	0	0	0	0	0	0	0	0	0	0	0	0	0
Solyc00g017750	0	0	0	0	0	0	0	0	0	0	0	0	0	0
Solyc00g017760	0	0	0	0	0	0	0	0	0	0	0	0	0	0
Solyc00g017860	0	0	0	0	0	0	0	0	0	0	0	0	0	0
Solyc00g017870	0	0	0	0	0	0	0	0	0	0	0	0	0	0
Solyc00g017880	0	0	0	0	0	0	0	0	0	0	0	0	0	0
Solyc00g017890	0	0	0	0	0	0	0	0	0	0	0	0	0	0
Solyc00g017900	0	0	0	0	0	0	0	0	0	0	0	0	0	0
Solyc00g017910	0	0	0	0	0	0	0	0	0	0	0	0	0	0
Solyc00g017920	0	0	0	0	0	0	0	0	0	0	0	0	0	0
Solyc00g017930	0	0	0	0	0	0	0	0	0	0	0	0	0	0
Solyc00g018760	0	0	0	0	0	0	0	0	0	0	0	0	0	0
Solyc00g018770	0	0	0	0	0	0	0	0	0	0	0	0	0	0
Solyc00g018970	0	0	0	0	0	0	0	0	0	0	0	0	0	0
Solyc00g019610	0	0	0	0	0	0	0	0	0	0	0	0	0	0
Solyc00g019620	0	0	0	0	0	0	0	0	0	0	0	0	0	0
Solyc00g019630	0	0	0	0	0	0	0	0	0	0	0	0	0	0
Solyc00g019730	0.3	1.49	0	0.7	1.49	4.54	8.46	0.49	0.54	1.5	0.16	0	0.25	0
Solyc00g019740	1.92	1.82	0.42	3.81	2.03	14.11	15.12	1.71	1	2.72	2	0.61	0.55	0
Solyc00g019750	1.04	0.48	0.46	1.22	1.42	2.92	7.95	0.58	0.45	1.48	0.32	0	0.27	0
Solyc00g019950	0.68	0.61	0	1.61	0.63	3.59	5.14	0.12	0.41	0.48	0.59	1.02	0.27	0
Solyc00g019960	0	0.44	0	0.22	0.26	1.36	0.43	0	0.42	0.17	0	0	0	0
Solyc00g019970	0.19	0	0.11	0	0.07	1.59	0.16	0	0	0.09	0	0	0	0
Solyc00g019980	0	0	0.06	0	0.14	0.24	0.06	0	0	0.13	0	0	0	0.07
Solyc00g019990	0	0	0	0	0	0	0	0.25	0.22	0.18	0	0	0	0
Solyc00g020000	0	0	0	0.3	0.35	0	0	0.31	0	0.23	0	0	0	0
Solyc00g020010	0.57	0.89	0	0.68	0.26	0.91	0.22	1.29	1.86	2.04	1.18	0.21	0	0
Solyc00g020020	0.05	0.06	0	0.18	0.14	0.17	0.4	0	0.06	0.09	0.08	0.14	1.09	0.7
Solyc00g020030	0	0.5	0.25	0.77	1.19	1.44	1.23	1.14	0.46	1.35	0	0	0	1.19
Solyc00g020040	0	0.41	0.08	0.16	0.19	0.1	0.24	0	0.23	0.82	0.11	0.08	0	0
Solyc00g020440	0	0	0	0	0	0	0	0	0	0	0	0	0	0
Solyc00g020540	0	0.07	0.03	0	0.03	0	0	0	0	0	0	0	0	0
Solyc00g020840	0.11	0.07	0	0.13	0	0.1	0	0	0.06	0.15	0	0	0.07	0
Solyc00g020940	0	0	0	0	0	0	0	0	0	0	0	0	0	0
Solyc00g020950	0	0	0	0	0	0	0	0	0	0	0	0	0	0
Solyc00g020960	0	0	0	0	0	0	0	0	0	0	0	0	0	0
Solyc00g020970	0	0	0	0	0	0	0	0	0	0	0	0	0	0
Solyc00g020980	0	0	0	0	0	0	0	0	0	0	0	0	0	0
Solyc00g020990	0	0	0	0	0	0	0	0	0	0	0	0	0	0
Solyc00g021490	0	0	0	0	0	0	0	0	0	0	0	0	0	0
Solyc00g021500	0	0	0	0	0	0	0	0	0	0	0	0	0	0
Solyc00g021510	0	0	0	0	0	0	0	0	0	0	0	0	0	0
Solyc00g021520	0	0	0	0	0	0	0	0	0	0	0	0	0	0
Solyc00g021530	0	0	0	0	0	0	0	0	0	0	0	0	0	0
Solyc00g021630	1.06	1.53	0.38	0.86	1.55	4.91	4.58	0.37	0.43	1.19	0.82	0.65	0.4	0
Solyc00g021640	0.43	0.91	0.42	0.92	1.94	5.27	5.48	1.04	0.88	1.83	0.85	0.84	0.37	0.08
Solyc00g021650	0	0	0	0	0	0	0.22	0	0	11.95	0	0	0	0
Solyc00g021660	0	0	0	0	0	0	0	0	0	0	0	0	0	0
Solyc00g022070	0	0	0	0	0.39	0.47	0.64	0.36	0.62	0	0	0.49	0	0
Solyc00g022080	0	0	0	0	0.28	0	0	0	0	0	0	0	0	0
Solyc00g022090	0	0	0	0	0	0.18	0.42	0	0	0.11	0.19	0	0	0
Solyc00g022100	1.89	3.25	2.34	5.76	1.37	6.22	7.68	1.8	1.78	3.87	2.67	1.87	2.3	0.5
Solyc00g022110	4.06	12.91	4.76	18.72	5.71	12.83	17.14	13	33.62	65.43	4.2	4.11	6.61	2.43
Solyc00g022920	0	0	0	0	0	0	0	0	0	0	0	0	0	0
Solyc00g023020	0	0	0	0	0	0	0	0	0	0	0	0	0	0
Solyc00g023030	0	0	0	0	0	0	0	0	0	0	0	0	0	0
Solyc00g023040	0	0	0	0	0	0	0	0	0	0	0	0	0	0
Solyc00g023050	0	0	0	0	0	0	0	0	0	0	0	0	0	0
Solyc00g023250	0	0	0	0	0	0	0	0	0	0	0	0	0	0
Solyc00g023260	0	0	0	0	0	0	0	0	0	0	0	0	0	0
Solyc00g023270	0	0	0	0	0	0	0	0	0	0	0	0	0	0
Solyc00g023470	0	0	0	0	0	0	0	0	0	0	0	0	0	0
Solyc00g023570	0	0	0	0	0	0	0	0	0	0	0	0	0	0
Solyc00g023580	0	0	0	0	0.23	0.28	0.38	0.26	0	0	0	0	0	0
Solyc00g023590	0.04	0	0.09	0.05	0.06	0.06	0	0	0	0.07	0.13	0.05	0.21	0
Solyc00g023600	0	0	0	0	0	0	0	0	0	0	0	0	0	0
Solyc00g023700	0.07	0.42	0.08	0	0.3	0	0.17	0.09	0	0.19	0	0	0	0
Solyc00g023710	0	0	0	0	0.09	0.11	0.07	0	0	0.11	0	0.14	0	0
Solyc00g024010	0	0	0	0	0	0	0	0	0	0	0	0	0	0
Solyc00g024020	0	0	0	0	0	0	0	0	0	0	0	0	0	0
Solyc00g024030	0	0	0	0	0	0	0	0	0	0	0	0	0	0
Solyc00g024040	0	0	0	0	0	0	0	0	0	0	0	0	0	0
Solyc00g024050	0	0	0	0	0	0	0	0	0	0	0	0	0	0
Solyc00g024150	75.48	151.14	315.39	6.01	49.35	51.75	30.49	42.93	76.31	53.72	28.57	26.62	11.64	548.73
Solyc00g024160	0	0.06	0	0	0	0	0	0	0	0.19	0	0.09	0	0
Solyc00g024170	0	0.16	0	0	0	0	0	0	0	0	0	0	0	0
Solyc00g024370	0	0	0	0	0	0	0	0	0	0	0	0	0	0
Solyc00g024570	0.03	0	0	0	0	0	0	0	0	0	0	0	0	0
Solyc00g024670	0	0	0	0	0	0	0	0	0	0	0	0	0	0
Solyc00g024680	0	0	0	0	0	0	0	0	0	0	0	0	0	0
Solyc00g024690	0	0	0	0	0	0	0	0	0	0	0	0	0	0
Solyc00g025290	9.14	10.05	9.84	13.9	8.83	9.55	15.45	9.19	27.75	14.78	1.38	1.45	1.48	0.77
Solyc00g025300	0	0	0	0	0	0	0	0	0	0	0	0.3	0	0
Solyc00g025400	0	0	0	0.07	0	0	0.07	0	0.13	0.16	0.1	0	0	0
Solyc00g025500	0	0	0	0	0	0	0	0	0	0	0	0	0	0
Solyc00g025510	0	0	0	0	0	0	0	0	0	0	0	0	0	0
Solyc00g025520	0	0	0	0	0	0	0	0	0	0	0	0	0	0
Solyc00g025530	0	0	0	0	0	0	0	0	0	0	0	0	0	0
Solyc00g025540	0	0	0	0	0	0	0	0	0	0	0	0	0	0
Solyc00g025650	0	0	0	0	0	0	0	0	0	0	0	0	0	0
Solyc00g025660	0	0	0	0	0	0	0	0	0	0	0	0	0	0
Solyc00g026160	0.05	0.12	0	0.73	0	0	0	0	0.03	0.03	0	0.08	0.79	0
Solyc00g026860	0	0	0	0	0	0	0	0	0	0	0	0	0	0
Solyc00g026870	0	0	0	0	0	0	0	0	0	0	0	0	0	0
Solyc00g026880	0	0	0	0	0	0	0	0	0	0	0	0	0	0
Solyc00g026890	0	0	0	0	0	0	0	0	0	0	0	0	0	0
Solyc00g026900	0	0	0	0	0	0	0	0	0	0	0	0	0	0
Solyc00g027120	0.05	0	0	0	0	0	0	0	0	0	0	0	0	0
Solyc00g027130	0.71	0.14	0	0	0.06	0.07	0.05	0.06	0	0.42	0	0	0	0
Solyc00g027140	0.15	0.03	0.03	0.15	0	0.04	0.09	0	0.05	0.18	0	0	0	0
Solyc00g027640	0	0	0	0	0	0	0	0	0	0	0	0	0	0
Solyc00g027650	0	0	0	0	0	0	0	0	0	0	0	0	0	0
Solyc00g027660	0	0	0	0	0	0	0	0	0	0	0	0	0	0
Solyc00g027670	0	0	0	0	0	0	0	0	0	0	0	0	0	0
Solyc00g027770	18.05	21.97	9.86	21.08	24.51	29.18	46.02	36.4	26.62	32.22	23.69	18.17	15.99	4.38
Solyc00g027870	0	0	0	0	0	0	0	0	0	0	0	0	0	0
Solyc00g027970	0	0	0	0	0	0	0	0	0	0	0	0	0	0
Solyc00g027980	0	0	0	0	0	0	0	0	0	0	0	0	0	0
Solyc00g027990	0	0	0	0	0	0	0	0	0	0	0	0	0	0
Solyc00g028090	0	0	0	0	0	0	0	0	0	0	0	0	0	0
Solyc00g028100	0	0	0	0	0	0	0	0	0	0	0	0	0	0
Solyc00g028110	0	0	0	0	0	0	0	0	0	0	0	0	0	0
Solyc00g028120	0	0	0	0	0	0	0	0	0	0	0	0	0	0
Solyc00g028420	0	0	0	0	0	0	0	0	0	0	0	0	0	0
Solyc00g028520	0	0	0	0	0	0	0	0	0	0	0	0	0	0
Solyc00g028530	0	0	0	0	0	0	0	0	0	0	0	0	0	0
Solyc00g028540	0	0	0	0	0	0	0	0	0	0	0	0	0	0
Solyc00g028550	0	0	0	0	0	0	0	0	0	0	0	0	0	0
Solyc00g028560	0	0	0	0	0	0	0	0	0	0	0	0	0	0
Solyc00g028760	0	0	0	0	0	0	0	0	0	0	0	0	0	0
Solyc00g028960	2.22	0	0.32	0.17	0	0	0	0	0	0	0	0	0	5.57
Solyc00g029060	0	0	0	0	0	0	0	0	0	0	0	0	0	0
Solyc00g029070	0	0	0	0	0	0	0	0	0	0	0	0	0	0
Solyc00g029080	0	0	0	0	0	0	0	0	0	0	0	0	0	0
Solyc00g029090	0	0	0	0	0	0	0	0	0	0	0	0	0	0
Solyc00g029190	3.29	2.1	1.48	1.42	0.05	0.11	0.09	0.1	0	0	0	0	0	0.22
Solyc00g029290	0	0	0	0	0	0	0	0	0	0	0	0	0	0
Solyc00g029300	0	0	0	0	0	0	0	0	0	0	0	0	0	0
Solyc00g029500	0	0	0	0	0	0	0	0	0	0	0	0	0	0
Solyc00g029800	0	0	0	0	0	0	0	0	0	0	0	0	0	0
Solyc00g030000	0.06	0.2	0	0.21	0	0	0	0	0	0	0	0	0	0
Solyc00g030100	0	0	0	0	0.35	0	0	0	0	0	0	0	0	0
Solyc00g030110	0	0	0	0	0	0	0	0	0	0	0	0	0	0
Solyc00g030210	0	0	0	0	0	0	0	0	0	0	0	0	0	0
Solyc00g030510	900.69	1009.15	0.36	2.08	1.04	0.53	3.67	1.3	0.44	0	0.3	0	0.33	0
Solyc00g030520	10.46	8.74	3.25	5.08	10.64	7.17	7.13	6.05	3.56	5.22	4.82	3.2	2.44	2.37
Solyc00g030820	0.13	0.3	0.43	0.15	0	0.19	0.15	0.16	0.14	0.23	0	0	0	0
Solyc00g031020	0	0	0	0	0	0	0	0	0	0	0	0	0	0
Solyc00g031030	0	0	0	0	0	0	0	0	0	0	0	0	0	0
Solyc00g031040	0	0	0	0	0	0	0	0	0	0	0	0	0	0
Solyc00g031050	0	0	0	0	0	0	0	0	0	0	0	0	0	0
Solyc00g031060	0	0	0	0	0	0	0	0	0	0	0	0	0	0
Solyc00g031360	0	0	0	0	0	0	0	0	0	0	0	0	0	0
Solyc00g031370	0	0	0	0	0	0	0	0	0	0	0	0	0	0
Solyc00g031380	0	0	0	0	0	0	0	0	0	0	0	0	0	0
Solyc00g031390	0	0	0	0	0	0	0	0	0	0	0	0	0	0
Solyc00g031490	0	0	0	0	0	0	0	0	0	0	0	0	0	0
Solyc00g031500	0	0	0	0	0	0	0	0	0	0	0	0	0	0
Solyc00g031700	0	0	0	0	0	0	0	0	0	0	0	0	0	0
Solyc00g031710	0	0	0	0	0	0	0	0	0	0	0	0	0	0
Solyc00g031720	0	0	0	0	0	0	0	0	0	0	0	0	0	0
Solyc00g031730	0	0	0	0	0	0	0	0	0	0	0	0	0	0
Solyc00g032030	0.87	1.36	0	0.69	0.27	0.14	1	1.67	1.06	1.4	0.15	0	0	0
Solyc00g032230	0	0	0	0	0	0	0	0	0	0	0	0	0	0
Solyc00g032940	0	0	0	0	0	0	0	0	0	0	0	0	0	0
Solyc00g033460	14.97	4.1	0.99	0	5.41	1.15	0.13	0.17	0	0	0	0	0	0.49
Solyc00g033860	0	0	0	0	0	0	0	0	0	0	0	0	0	0
Solyc00g033870	0	0	0	0	0	0	0	0	0	0	0	0	0	0
Solyc00g033880	0	0	0	0	0	0	0	0	0	0	0	0	0	0
Solyc00g033890	0	0	0	0	0	0	0	0	0	0	0	0	0	0
Solyc00g033990	0	0	0	0	0	0	0	0	0	0	0	0	0	0
Solyc00g034000	0	0	0	0	0	0	0	0	0	0	0	0	0	0
Solyc00g034010	0	0	0	0	0	0	0	0	0	0	0	0	0	0
Solyc00g034810	0	0	0	0.23	0	0	0	0	0	0	0	0	0	0
Solyc00g035010	0	0	0	0	0	0	0	0	0	0	0	0	0	0
Solyc00g035020	0	0	0	0	0	0	0	0	0	0	0	0	0	0
Solyc00g036320	0.28	0.16	0	0	0	0	0	0	0	0	0	0	0	0
Solyc00g036520	0	0.18	0	0	0	0	0	0.1	0.09	0.56	0	0	0	0
Solyc00g036530	0	0	0	0	0	0	0	0	0	0	0	0.31	0	0
Solyc00g036540	3.52	5.36	5.55	0.91	3.17	15.85	21.24	5.65	4.86	13.33	7.13	4.52	7.23	10.35
Solyc00g036740	0	0	0	0	0	0	0	0	0	0	0	0	0	0
Solyc00g036750	0	0	0	0	0	0	0	0	0	0	0	0	0	0
Solyc00g036760	0	0	0	0	0	0	0	0	0	0	0	0	0	0
Solyc00g036960	0	0	0	0	0	0	0.11	0	0	0	0	0	0	0
Solyc00g038390	0	0	0	0	0	0	0	0	0	0	0	0	0	0
Solyc00g039290	0.05	0	0	0	0.07	0	0	0	0	0	0	0	0	0
Solyc00g039990	5.27	6.92	5.29	5.07	6.17	5.83	6.83	7.22	3.77	8.84	10.3	11.8	10.3	3.65
Solyc00g040290	0	0	0	7.59	0	0	0	0	0	0	0	0	0	0
Solyc00g040390	0	0	0	5.07	0	0	0	0	0	0	0	0	0	0
Solyc00g040490	0	0	0	0	0	0	0	0	0	0	0	0	0	0
Solyc00g041090	0.15	0.17	0	0	0	0	0	0	0	0	0	0.17	0	0
Solyc00g041190	0	0	0	0	0	0	0	0	0	0	0	0	0	0
Solyc00g041200	0	0	0	0	0	0	0	0	0	0	0	0	0	0
Solyc00g041210	0	0	0	0	0	0	0	0	0	0	0	0	0	0
Solyc00g041220	0	0	0	0	0	0	0	0	0	0	0	0	0	0
Solyc00g042120	0	0	0	0	0	0	0	0	0	0	0	0	0	0
Solyc00g042130	0	0	0	0	0	0	0	0	0	0	0	0	0	0
Solyc00g042140	0	0	0	0	0	0	0	0	0	0	0	0	0	0
Solyc00g042640	0.06	0.11	0.05	0	0.06	0	0.07	0.03	0	0.02	0	0	0	0
Solyc00g042840	0.99	0.62	0.26	2.7	2.2	3.59	3.76	1.23	1	0.1	0	0.13	0.05	0.06
Solyc00g042850	0.07	0.08	0	0.08	0	0	0	0	0	0.07	1.4	1.45	0.33	0
Solyc00g044350	17.91	8.05	43.07	0	2.22	0.9	0.67	0.85	0.19	0	0.14	0	0	27.35
Solyc00g044550	0	0.29	0.29	0	0	0	0.28	0	0	0	0	0	0	0
Solyc00g044750	1.23	0.26	0.08	0	0.1	0.24	0	0.47	0.16	1.03	0.33	0	0.37	0
Solyc00g045570	0.06	0	0.06	5.94	0.51	0.42	0.12	0.38	0.63	13.23	0	0.57	81.35	0
Solyc00g046570	0.08	0	0.09	0.28	0	0.13	0.36	0	0.09	0.14	0.73	0.98	0.67	0
Solyc00g046580	0.13	0.08	0	0.04	0.05	0	0	0.1	0	0.03	0.1	0.04	0	0
Solyc00g046980	0	0	0	0	0	0	0	0	0	0	0	0	0	0
Solyc00g047180	0	1.57	0	0.6	0	0.25	0	0	0	0	0	0	0	0
Solyc00g047190	0	0	0	0	0	0	0	0	0	0	0	0	0	0
Solyc00g047200	2.19	2.8	0.21	5.03	3.57	7.43	11.97	1.78	2.43	3.97	2	1.14	1.32	0
Solyc00g047700	229.8	235.66	151	241	493.65	256.52	168.51	185.48	203.18	196.67	114.51	133.75	128.96	333.74
Solyc00g047810	0.24	0	0	0	0	0.2	0.68	0	0.39	0.76	0.19	0	0	0
Solyc00g048410	0	0.24	0	0	0	0	0	0	0	0	0	0	0	0
Solyc00g048510	0.15	0.52	0.67	2.55	3.06	2.32	0.17	0.53	1.13	0.67	2.2	13.1	5.63	0
Solyc00g049210	0.15	0.23	0.11	0.41	0.37	1.28	2.36	0.04	0.13	0.46	0.19	0.08	0.06	0.2
Solyc00g049220	0	0	0	0	0.29	0	0.24	0	0	0	0	0	0	0
Solyc00g049520	25.47	10.24	22.99	78.38	16.29	44.38	61.16	115.98	110.9	28.07	7.96	6.73	9.73	12.2
Solyc00g049620	0	0	0	0	0	0	0	0	0	0	0	0	0	0
Solyc00g049920	0	0	0	0	0	0	0	0	0	0	0	0	0	0
Solyc00g050020	0	0	0	0	0	0	0	0	0	0	0	0	0	0
Solyc00g050030	0	0	0	0	0	0	0	0	0	0	0	0	0	0
Solyc00g050130	5.12	5	6.96	25.17	8.66	6.99	5.93	7.23	2.94	5.26	14.3	11.27	3.79	17.55
Solyc00g050430	4.84	4.1	0.89	22.58	53.51	41.2	9.22	2.22	0.21	0.06	0.68	3.82	0.2	1.5
Solyc00g052430	0.56	1.06	1.11	2.16	0.72	0.87	1.31	0.5	0.61	1.37	0.11	0.22	0.09	0
Solyc00g052530	0	0.13	0	0.26	0	0.16	0.25	0	0	0.6	0.35	3.51	13.56	9.23
Solyc00g052540	0.14	0	0	0	0	0	0	0	0	0.13	0	0	0	0
Solyc00g052940	12.31	6.4	1.85	2.47	0.11	0.07	0	0	0	0	0	0	0.1	3.08
Solyc00g053440	15.76	13.7	12.7	28.07	23.09	18.45	20.65	46.56	41.98	124.39	24.03	25.42	33.23	4.87
Solyc00g053740	0.13	0	0	0	0	0	0	0	0	0	0.21	0	0	0
Solyc00g055940	0	0	0	0	0	0	0	0	0	0	0	0	0	0
Solyc00g055950	0	0	0	0	0	0	0	0	0	0	0	0	0	0
Solyc00g055960	0	0	0	0	0	0	0	0	0	0	0	0	0	0
Solyc00g055970	0	0	0	0	0	0	0	0	0	0	0	0	0	0
Solyc00g055980	0	0	0	0	0	0	0	0	0	0	0	0	0	0
Solyc00g056180	0	0	0	0	0	0	0	0	0	0	0	0	0	0
Solyc00g056680	0.43	0.47	0.49	1.02	1.29	1.42	1.28	0.94	1.26	2.73	1.42	1.51	1.43	2.01
Solyc00g057280	0.09	0	0	0	0	0	0	0	0	0	0	0	0	0
Solyc00g057880	9.96	8.19	9.91	8.34	15.66	14.17	14.89	13.48	8.5	7.95	3.2	5.11	4.43	5
Solyc00g058280	0	0.72	0	0	0	0	0	0	0	0	0	0.06	0	0
Solyc00g058480	0	0	0	0	0	0	0	0	0	0	0	0	0	0
Solyc00g058490	0.25	0.18	0.11	0	0.07	0.34	0.06	0.2	0.06	0.14	0.24	0	0.06	0.15
Solyc00g058890	6.41	13.11	52.41	20.55	0	0	0	0	0	0	0	0	0	37.49
Solyc00g058900	3.16	0	0	0	0	0	0	0	0	0	0	0	0	0.27
Solyc00g059100	3.31	2.21	0.78	7.7	2.72	4.65	4.97	3.86	3.77	4.59	3.79	2.97	2.88	1.55
Solyc00g059500	25.84	34.12	15.44	27.8	26.39	18.03	25.66	27.62	24.99	23.16	25.9	25.57	24.22	17.44
Solyc00g060700	0	0	0	0	0	0	0	0	0	0	0	0	0	0
Solyc00g060710	0	0	0	0	0	0	0	0	0	0	0	0	0	0
Solyc00g060810	0	0	0.06	0	0	0.09	0.06	6.17	18.48	374.86	3.33	46.39	280.6	0.23
Solyc00g062710	0	0	0	0	0.2	0	0	0	0	0	0	0	0	0
Solyc00g063110	0	0	0	14.15	0	0	0	0	0	0	0	0	0	0
Solyc00g063510	0	0	0	0	0	0	0	0	0	0	0	0	0	0
Solyc00g065510	0	0	0	0	0	0	0	0	0	0	0	0	0	0
Solyc00g065610	0	0	0	0	0	0	0	0	0	0	0	0	0	0
Solyc00g065620	0	0	0	0	0	0	0	0	0	0	0	0	0	0
Solyc00g065630	0	0	0	0	0	0	0	0	0	0	0	0	0	0
Solyc00g065930	0	0	0	0	0	0	0	0	0	0	0	0	0	0
Solyc00g065940	0	0	0	0	0	0	0	0	0	0	0	0	0	0
Solyc00g066140	0	0	0	0	0	0	0	0	0	0	0	0	0	0
Solyc00g066150	0	0	0	0	0	0	0	0	0	0	0	0	0	0
Solyc00g066350	2.79	0	0	0	0	0	0	0	0	0	0	0	0	0
Solyc00g066360	2.74	0	0	0	0	0	0	0	0	0	0	0	0	0
Solyc00g066370	0	0	0	0	0	0	0	0	0	0	0	0	0	0
Solyc00g067470	3.4	2.76	1.78	4.34	3.62	2.08	5.95	2.91	4.3	1.86	0	0	0	0
Solyc00g068970	0	0	0	0	0	0	0	0	0	0	0	0	0	0
Solyc00g068980	1.31	3.06	2.36	6.83	5.04	38.96	45.8	3.97	4.86	4.21	8.88	3.72	0.68	38.17
Solyc00g069680	0	0	0	0	0	0	0	0	0	0	0	0	0	0
Solyc00g069880	0.21	0.12	0	0.06	0	0.09	0.12	0.08	0.29	0.47	0.24	0	0	0.23
Solyc00g070680	0	0	0	0	0	0	0	0	0	0	0	0	0	0
Solyc00g071180	657.22	56.93	0.84	208.39	10.99	18.86	0.53	0.84	0.51	0	0.19	0.13	1.1	0.28
Solyc00g071580	0	0	0	0	0	0	0	0	0	0	0	0	0	0
Solyc00g071590	0	0	0	0	0	0	0	0	0	0	0	0	0	0
Solyc00g071600	0	0	0	0	0	0	0	0	0	0	0	0	0	0
Solyc00g072100	23.49	20.74	14.07	16.92	50.97	29.61	25.41	27.73	14.03	9.07	15.77	10.73	5.48	4.32
Solyc00g072400	0	0	0.04	766.88	0	0	0	0.05	0	0	0	0	0	0
Solyc00g072800	0.21	0.48	0	0.24	0.28	0.42	0.23	0.38	0.08	0.61	0	0	0	0
Solyc00g073200	0	0	0	0	0	0	0	0	0	0	0	0	0	0
Solyc00g073900	0	0	0	0	0	0	0	0	0	0	0	0	0	0
Solyc00g073910	0	0	0	0	0	0	0	0	0	0	0	0	0	0
Solyc00g074210	0	0.23	0	0	0	0.14	0	0.44	0.11	0.17	1.8	1.74	0.36	1.73
Solyc00g074810	0	0	0	0	0	0	0	0	0	0	0	0	0	0
Solyc00g074820	0	0	0	0	0	0	0	0	0	0	0	0	0	0
Solyc00g074830	0	0	0	0	0	0	0	0	0	0	0	0	0	0
Solyc00g075030	9.69	88.74	0	0.47	0.06	0	0.05	0	0	0	0	0	0	0
Solyc00g075040	0.56	1.89	0	0	0	0	0	0	0	0	0	0	0	0
Solyc00g075440	1.5	0.55	0.65	227.72	0.36	0.08	0	0.08	0	0.09	0	0	0	0
Solyc00g075450	0.96	2.07	0.62	471.39	0.57	0.46	1.24	3.62	2.39	1.22	0.84	0.45	0	0
Solyc00g076250	0	0	0	0	0	0	0	0	0	0	0	0	0	0
Solyc00g079050	0	0	0	0	0	0	0	0	0	0	0	0	0	0
Solyc00g080550	0	0	0	0	0	0	0	0	0	0	0	0	0	0
Solyc00g080750	4.48	12.76	4.26	0.3	2.21	1.18	1.3	0.3	0.37	0	1.52	0.8	0.31	1.3
Solyc00g082150	40.69	33.34	37.6	70.09	68.74	70.05	55.4	68.05	51.7	37.8	60.62	48.6	31.39	28.93
Solyc00g082550	0	0	0.97	0.4	0	1.11	0.1	0	0	0	0	0	0	0
Solyc00g084650	0	0	0	0	0	0	0	0	0	0	0	0	0	0
Solyc00g084750	0.59	0.63	0.72	0.93	0.74	1.21	0.95	1.01	1.38	1.62	2.74	3.34	1.8	3.86
Solyc00g084760	0.82	1.54	0	0.15	0.18	0.47	0.86	0.67	0.61	0.34	0	0	0	0
Solyc00g084770	0.87	1.53	0	0.17	0.4	0	0.5	1.32	0.8	0.4	0	0	0	0
Solyc00g084870	2.33	2.53	4.33	1.78	2.8	1.51	2.65	1.89	1.23	0.27	3.06	0.73	0.18	0.43
Solyc00g085070	93.42	121.88	49.59	41.33	51.25	55.18	42.2	38.34	36.54	52.43	15.2	15.94	19.72	28.45
Solyc00g085370	0	0	0	0	0	0	0	0	0	0	0	0	0	0
Solyc00g085770	0	0	0	0	0	0	0	0	0	0	0	0	0	0
Solyc00g085780	0	0	0	0	0	0	0	0	0	0	0	0	0	0
Solyc00g088080	0	0	0	0	0	0	0	0	0	0	0	0	0	0
Solyc00g088090	0	0	0	0	0	0	0	0	0	0	0	0	0	0
Solyc00g088190	0	0	0	0	0	0	0	0	0	0	0	0	0	0
Solyc00g088200	0	0	0	0	0	0	0	0	0	0	0	0	0	0
Solyc00g088210	0	0	0	0	0	0	0	0	0	0	0	0	0	0
Solyc00g090110	0	0	0	0	0	0	0	0	0	0	0	0	0	0
Solyc00g090120	0	0	0	0	0	0	0	0	0	0	0	0	0	0
Solyc00g090130	0	0	0	0	0	0	0	0	0	0	0	0	0	0
Solyc00g090430	0.04	0	0	0.19	0	0.18	0.28	0	0.05	0	0	0	0	0
Solyc00g090630	0	0	0	0	0	0	0	0	0	0	0	0	0	0
Solyc00g090640	0	0	0	0	0	0	0	0	0	0	0	0	0	0
Solyc00g090650	0	0	0	0	0	0	0	0	0	0	0	0	0	0
Solyc00g090660	0	0	0	0	0	0	0	0	0	0	0	0	0	0
Solyc00g090860	0	0	0	74.6	0	0	0	0	0	0	0	0	0	0
Solyc00g090870	22.32	22.86	11.02	15.73	13.79	7.89	5.41	5.49	4.98	4.86	11.81	7.97	9.58	1.03
Solyc00g091170	10.69	7.32	16.73	13.79	18.58	12.34	4.8	3.54	1.76	1.31	4.44	3.6	1.39	30.47
Solyc00g092870	0	0	0	0	0	0	0	0	0	0	0	0	0	0
Solyc00g092880	0	0	0	0	0	0	0	0	0	0	0	0	0	0
Solyc00g092890	0	0	0	0	0	0	0	0	0	0	0	0	0	0
Solyc00g092900	0	0	0	0.34	0.06	0.18	0.19	0.11	0.05	0.11	0.13	0.07	0	0
Solyc00g093000	4.8	4.38	6.98	13.82	5.69	14.95	5.46	8.98	6.36	6.75	18.62	11.42	12.42	7.73
Solyc00g093100	0	0	0	0	0	0	0	0	0	0	0	0	0	0
Solyc00g093300	0.06	0	0.07	0	0	0	0	0	0	0	0.18	0.13	0	0
Solyc00g093310	0.92	1.98	0.52	0.91	1.06	0	0.7	1.09	0.17	0.14	0.72	0.27	0.18	0
Solyc00g094010	0	0	0	0	0	0	0	0	0	0	0	0	0	0
Solyc00g094020	0	0	0	0	0	0	0	0	0	0	0	0	0	0
Solyc00g094520	1.17	1.6	0	1.38	1.29	0.78	1.59	0.65	0.77	2.08	1.08	0	0	0
Solyc00g094530	0.22	0.13	0.13	0.79	0.61	2.89	1.89	0.31	0.25	0.9	0.35	0.49	0.43	0
Solyc00g094540	0	0	0	0.31	0.55	0.38	0	0.33	0	0	0	0	0	0
Solyc00g094550	0	0	0	0	0	0	0.21	0	0	0.16	0	0.21	0	0
Solyc00g094850	0	0	0	0	0	0	0	0	0	0	0	0	0	0
Solyc00g095450	0	0	0	0	0	0	0	0	0	0	0	0	0	0
Solyc00g095460	0	0	0	0	0	0	0	0	0	0	0	0	0	0
Solyc00g095760	0.48	0.51	0.54	15.64	8.21	1.77	0.59	1.99	0.94	1.47	1.81	1.82	0.31	1.26
Solyc00g095860	3.92	7.5	9.01	30.63	15.6	9.54	4.68	33.8	30.85	42.76	36.12	33.28	4.21	5.3
Solyc00g096060	0.64	0	0	12.05	0	0	0	0	0	0	0	0	0	0
Solyc00g096460	8.17	5.69	7.47	10.38	13.95	10.19	8.18	7.73	8.87	14.61	20.94	24.99	28.28	9.53
Solyc00g097260	0	0	0	0	0	0	0	0	0	0	0	0	0	0
Solyc00g097760	0	0	0	0	0	0	0	0	0	0	0	0	0	0
Solyc00g097960	5.47	5.58	6.97	3.25	6.47	5.46	1.67	3.3	1.92	1.51	4.58	5.07	3.86	11.37
Solyc00g098560	9.39	9.83	6.1	23.07	16.79	20.74	45.89	21.82	16.44	5.89	27.02	16.55	7.96	1.28
Solyc00g099160	0	0	0	0.15	0	0	0	0	0	0	0	0	0	0
Solyc00g099460	0	0	0	0	0	0	0	0	0	0	0	0	0	0
Solyc00g099470	0	0	0	0	0	0	0	0	0	0	0	0	0	0
Solyc00g099570	0	0	0	0	0	0	0	0	0	0	0	0	0	0
Solyc00g099580	1.5	0.55	2.19	0	1.21	0.37	0.11	0	0	0	0.05	0	0	1.1
Solyc00g099880	0	0	0	0	0	0	0	0	0	0	0	0	0	0
Solyc00g100880	0.1	0	0.06	1.32	0	0	0	0	0	0	0	0	0.06	0
Solyc00g101700	0	0	0	0	0	0	0	0	0	0	0	0	0	0
Solyc00g102000	0	0	0	0	0	0	0	0	0	0	0	0	0	0
Solyc00g102400	0.49	0.29	0.36	10.05	0.42	1.23	1.27	2.68	1.23	0.26	3.99	3.04	2.25	0.37
Solyc00g104200	0	0	0	0	0	0	0	0	0	0	0	0	0	0
Solyc00g104210	0	0	0	0	0	0	0	0	0	0	0	0	0	0
Solyc00g104310	0	0	0	0	0	0	0	0	0	0	0	0	0	0
Solyc00g104320	0	0	0	0	0	0	0	0	0	0	0	0	0	0
Solyc00g104330	0	0	0	0	0	0	0	0	0	0	0	0	0	0
Solyc00g104630	0	0	0	0	0	0	0	0	0	0	0	0	0	0
Solyc00g104730	0	0	0	0	0	0	0	0	0	0	0	0	0	0
Solyc00g104740	0	0	0	0	0	0	0	0	0	0	0	0	0	0
Solyc00g104940	1.26	0	0	0.12	0	0	0	0	0	0	0	0	0	0
Solyc00g105340	0.05	0	0.05	0.06	0	0	0	0.07	0	0	0	0	0	0
Solyc00g105350	0	0	0	0	0	0	0	0	0	0	0	0	0	0
Solyc00g105750	0.03	0.04	0	0	0	0	0.1	0	0	0	0	0	0	0
Solyc00g106650	9.4	11.88	10.86	24.12	18.28	20.25	15.93	13.2	8.78	10.3	17.61	16.3	18.87	22.06
Solyc00g107050	0	0	0	0	0.14	0	0.12	0	0	0	0	0	0	0
Solyc00g107550	0	0	0	0	0	0	0	0	0	0	0	0	0	0
Solyc00g108550	0	0.31	0.1	0.11	0	0.26	0.41	0.11	0	0	0	0	0	0
Solyc00g109450	0	0	0	0	0	0	0	0	0	0	0	0	0	0
Solyc00g109850	0	0	0	0	0	0	0	0	0	0	0	0	0	0
Solyc00g109860	0	0	0	0	0	0	0	0	0	0	0	0	0	0
Solyc00g110060	0	0	0	0	0	0	0	0	0	0	0	0	0	0
Solyc00g110070	0	0	0	0	0	0	0	0	0	0	0	0	0	0
Solyc00g110370	0	0	0	0	0	0	0	1.52	0	0	2.72	5.81	2.23	0
Solyc00g110870	10.18	12.68	6.83	60.61	7.24	4.23	3.27	0.68	0.13	0.14	0.7	0.37	0.15	8.32
Solyc00g111170	0	0	0	0	0	0	0	0	0	0	0	0	0	0
Solyc00g111270	0	0	0	0	0	0	0	0	0	0	0	0	0	0
Solyc00g111370	0	0	0	0	0	0	0	0	0	0	0	0	0	0
Solyc00g111770	0	0	0	0	0	0	0	0	0	0	0	0	0	0
Solyc00g111780	0	0	0	0	0	0	0	0	0	0	0	0	0	0
Solyc00g112180	0	0	0	0	0	0	0	0	0	0	0	0	0	0
Solyc00g112190	0.14	0.33	0.16	0.04	0.05	0.28	0.08	0.05	0	0	0.06	0.04	0	0
Solyc00g112490	0	0	0	0	0	0	0	0	0	0	0	0	0	0
Solyc00g112500	0	0	0	0	0	0	0	0	0	0	0	0	0	0
Solyc00g112600	0	0	0	0	0	0	0	0	0	0	0	0	0	0
Solyc00g112700	0	0	0	0	0	0	0	0	0	0	0	0	0	0
Solyc00g112710	0	0	0	0	0	0	0	0	0	0	0	0	0	0
Solyc00g112810	0	0	0	0	0	0	0	0	0	0	0	0	0	0
Solyc00g112820	0	0	0	0	0	0	0	0	0	0	0	0	0	0
Solyc00g112830	0	0	0	1.21	0.11	0.23	0	0.44	0	0	0	0	0	0
Solyc00g112930	0.93	0.16	0.15	13.86	1.1	1.25	1.06	3.46	0	0	1.25	0.38	0	0
Solyc00g113230	0	0	0	0	0	0	0	0	0	0	0	0	0	0
Solyc00g113330	0	0	0	0	0	0	0	0	0	0	0	0	0	0
Solyc00g113730	0	0	0	0	0	0	0	0	0	0	0	0	0	0
Solyc00g113740	0	0	0	0	0	0	0	0	0	0	0	0	0	0
Solyc00g113750	0	0	0	0	0	0	0	0	0	0	0	0	0	0
Solyc00g114550	0	0	0	0	0	0	0	0	0	0	0	0	0	0
Solyc00g116150	0	0	0	0	0	0	0	0	0	0	0	0	0	0
Solyc00g117450	1.33	1	1.65	0	0.18	0	0	0	0	0	0	0	0	0.93
Solyc00g117650	0	0	0	0	0	0	0	0	0	0	0	0	0	0
Solyc00g118680	0	0	0	0	0	0.14	0.21	0	0.21	0	0	0	0	0
Solyc00g118690	0.99	0.96	0.37	2.36	1.83	3.66	2.07	1.55	1.81	1.78	0	0.37	0.41	0
Solyc00g120120	0	0	0	0	0	0	0	0	0	0	0	0	0	0
Solyc00g120820	0	0	0	0	0	0	0	0	0	0	0	0	0	0
Solyc00g120830	0	0	0	0	0	0	0	0	0	0	0	0	0	0
Solyc00g120930	0	0	0	0	0	0	0	0	0	0	0	0	0	0
Solyc00g121230	0	0	0	0	0	0	0	0	0	0	0	0	0	0
Solyc00g121730	0	0	0	0	0	0	0	0	0	0	0	0	0	0
Solyc00g122530	0	0	0	0	0	0	0	0	0	0	0	0	0	0
Solyc00g123030	0	0	0	0	0	0	0	0	0	0	0	0	0	0
Solyc00g123040	0	0	0	0	0	0	0	0	0	0	0	0	0	0
Solyc00g123240	0	0	0	0	0	0	0	0	0	0	0	0	0	0
Solyc00g124840	0	0	0	0	0	0	0	0	0	0	0	0	0	0
Solyc00g124850	0	0	0	0	0	0	0	0	0	0	0	0	0	0
Solyc00g124860	0	0	0	0	0	0	0	0	0	0	0	0	0	0
Solyc00g125260	0	0	0	0	0	0	0	0	0	0	0	0	0	0
Solyc00g125270	0	0	0	0	0	0	0	0	0	0	0	0	0	0
Solyc00g125580	0.07	0	0.08	0.08	0	0.1	0	0.1	0	0	0	0.08	0	0
Solyc00g125980	1.49	1.49	0.49	10.29	1.17	9.64	10.6	9.91	11.09	8.13	5.27	5.78	1.57	0
Solyc00g125990	0.8	1.57	0.53	1.67	1.2	2.95	4.57	1.1	1.38	1.68	1.56	1.14	0.48	0
Solyc00g126000	3.4	7.92	5.11	22.09	14.01	7.07	7.38	17.8	21.22	15.18	1.75	1.43	1.05	0.39
Solyc00g126010	1.98	5.77	4.78	27.07	6.51	6.78	5.93	17.74	20.54	11.34	3.08	1.93	0.32	0
Solyc00g126420	0	0	0	0	0	0	0	0	0	0	0	0	0	0
Solyc00g126430	0	0	0	0	0	0	0	0	0	0	0	0	0	0
Solyc00g126440	0	0	0	0	0	0	0	0	0	0	0	0	0	0
Solyc00g127540	0	0	0	0	0	0	0	0	0	0	0	0	0	0
Solyc00g127550	0	0	0	0	0	0	0	0	0	0	0	0	0	0
Solyc00g127560	0	0	0	0	0	0	0	0	0	0	0	0	0	0
Solyc00g127660	47.89	37.98	27.44	45.5	30.71	26.34	24.69	30.76	31.28	29.86	36.39	35.3	31.16	12.68
Solyc00g127670	8.43	5.62	14.24	3.76	7.61	6.29	3.61	6.33	4.56	1.93	6.91	6.49	1.91	23.8
Solyc00g127870	90.47	27.72	13.05	20.84	18.08	10.2	4.4	9.87	3.03	2	5.92	4.36	2.24	29.28
Solyc00g128870	44.02	60.92	21.56	53.91	61.69	26.81	39.11	34.16	30.29	19.69	21.19	18.52	14.87	5.05
Solyc00g129670	0	0	0	0	0	0	0	0	0	0	0	0	0	0
Solyc00g129680	0	0	0	0	0	0	0	0	0	0	0	0	0	0
Solyc00g129880	0	0	0	0	0	0	0	0	0	0	0	0	0	0
Solyc00g129980	0	0	0	0	0	0	0	0	0	0	0	0	0	0
Solyc00g130180	0	0	0	0	0	0	0	0	0	0	0	0	0	0
Solyc00g130190	0	0	0	0	0	0	0	0	0	0	0	0	0	0
Solyc00g130290	0	0	0	0	0	0	0	0	0	0	0	0	0	0
Solyc00g130690	0	0	0	0	0	0	0	0	0	0	0	0	0	0
Solyc00g130700	0	0	0	0	0	0	0	0	0	0	0	0	0	0
Solyc00g130800	0	0	0	0	0	0	0	0	0	0	0	0	0	0
Solyc00g130810	0	0	0	0	0	0	0	0	0	0	0	0	0	0
Solyc00g131610	0	0	0	0	0	0	0	0	0	0	0	0	0	0
Solyc00g131710	0	0	0	0	0	0	0	0	0	0	0	0	0	0
Solyc00g133110	0	0	0	0	0	0	0	0	0	0	0	0	0	0
Solyc00g133710	0	0	0	0	0	0	0	0	0	0	0	0	0	0
Solyc00g133720	0	0	0	0	0	0	0	0	0	0	0	0	0	0
Solyc00g134620	0	0	0	8.62	0	0	0	0	0	0	0	0	0	0
Solyc00g134820	0	0	0	0	0	0	0	0	0	0	0	0	0	0
Solyc00g134830	0	0	0	0	0	0	0	0	0	0	0	0	0	0
Solyc00g134840	0	0	0	0	0	0	0	0	0	0	0	0	0	0
Solyc00g135040	0	0	0	0	0	0	0	0	0	0	0	0	0	0
Solyc00g135050	0	0	0	0	0	0	0	0	0	0	0	0	0	0
Solyc00g135060	0	0	0	0	0	0	0	0	0	0	0	0	0	0
Solyc00g135260	0	0	0	8.78	0	0	0	0	0	0	0	0	0	0
Solyc00g136260	6.5	9.67	9.97	2.99	12.89	43.9	61.52	31.46	15.96	2.07	199.03	30.8	8.62	5.9
Solyc00g136560	11.74	62.04	16.45	0.08	0.29	1.29	1.24	1.54	9.04	2.99	2.65	21.22	76.94	5.51
Solyc00g138060	0.38	0	0.26	2.06	0	0	0	0	0	0	0	0	0	6.03
Solyc00g139760	0	0	0	0	0	0	0	0	0	0	0	0	0	0
Solyc00g140060	20.02	14.2	32.77	47.31	42.53	50.97	83.37	54.28	38.76	41.04	45.6	30.41	23.78	43.71
Solyc00g141360	0	0	0.07	1.34	0.26	0.93	0.21	0.18	0	0	0	0	0	0
Solyc00g141560	0	0	0.11	0	0	0	0	0	0	0.08	0	0	0.23	0
Solyc00g142160	0	0.32	0.15	0.81	0.19	1.19	0.16	0.17	1.34	1.45	0.22	0.15	0.33	0
Solyc00g142170	0	0.05	0	0.49	0.28	0.68	0.33	0.63	1.81	0.82	0.26	0.05	0.25	0.06
Solyc00g143770	10.14	8.85	10	19.25	12.22	10.71	8.82	21.56	23.22	22.86	13.18	15.94	14.54	13.97
Solyc00g144470	0	0	0	1.17	0.39	0.48	0.03	0	0.05	3.07	0	0.03	28.29	0
Solyc00g145170	25.95	0.12	0	38.54	5.14	30.65	52.09	8.84	0	0	209.91	44.34	4.17	0
Solyc00g147570	1.49	0.15	0	0	0	0	0.05	0	0	0	0	0	0	0
Solyc00g147770	1.31	1.2	0.95	2.12	1.06	0.87	0.88	1.32	0.76	0.98	1.64	1.14	1.58	0.67
Solyc00g149970	2.14	2.91	2	167.94	2.03	4.57	3.51	2.48	0.48	0.26	7.66	4.86	1.47	3.92
Solyc00g153680	0.67	0.28	0.07	0	0.33	0.29	0.96	0.73	0.34	0.11	0	0	0	0
Solyc00g153980	0	0	0.29	0	0	0	0	0	0	0	0	0.29	0	0
Solyc00g154480	0	0	0.19	0.04	0	0	0	0	0	0	0	0	0	0.08
Solyc00g154980	0	0	0	0	0	0	0	0	0	0	0	0	0	0
Solyc00g156980	13.42	4.5	7.76	0.67	14.35	16.93	8.98	1.34	0	0.15	0.27	0.23	0.08	16.48
Solyc00g157080	8.59	15.34	2.06	0	0	0	0.19	0	0	0	0	0	0	0.46
Solyc00g157180	0.31	0.98	0	0.18	0.11	0.11	0.13	0.21	0.25	0.14	0.24	0.04	0.05	0
Solyc00g160780	9.82	1	4.16	0.71	6.61	3.16	1.27	0.67	0	0	0	0	0	4.35
Solyc00g163580	0.15	0	0.51	0	0	0	0	0	0	0	0	0	0	0
Solyc00g164580	0	0	0	0	0	0	0.09	0	0.09	0.58	0	0	0.09	0
Solyc00g164680	9.09	25.67	8.85	6.4	6.02	9.53	11.84	9.14	19.85	28.88	21.35	26.01	18.58	8.55
Solyc00g165080	0	0	0	0	0	0	0	0	0	0	0	0	0	0
Solyc00g165090	0	0	0	0	0	0	0	0	0	0	0	0	0	0
Solyc00g165190	0	0	0	0	0	0	0	0	0	0	0	0	0	0
Solyc00g166190	0	0	0	0	0	0	0	0	0	0	0	0	0	0
Solyc00g166490	1.11	0.22	0.13	0	0.06	0	0	0.21	0	0.31	0	0	0	0
Solyc00g166690	0	0	0	0	0	0	0	0	0	0.07	0	0	0	0
Solyc00g167290	0	0	0	0	0	0	0	0	0	0	0	0	0	0
Solyc00g167300	0	0	0	0	0	0	0	0	0	0	0	0	0	0
Solyc00g167800	0	0	0	0	0	0	0	0	0	0	0	0	0	0
Solyc00g168200	6.26	4.36	8.51	7.43	7.74	9.16	14.23	1.74	2.76	2.22	21.3	8.11	1.43	0.87
Solyc00g170200	49.44	38.83	225	24.53	2.79	1.36	0.51	0.31	0.25	0	0	0	0.13	174.29
Solyc00g170210	10.26	7.27	4.48	13.17	14.61	16.75	16.06	12.91	10.99	14.43	55.4	58.81	67.83	12.55
Solyc00g170510	0	0	0	0	0.41	0	0	0	0	0.05	0	0	0	0
Solyc00g171710	54.56	4.21	0.06	0.11	0.07	0	0	0.13	0	0	0	0	0	0
Solyc00g171810	1.15	2.79	0.32	1.55	1.19	5	7	2.66	2.26	1.66	8.82	5.32	2.92	0.44
Solyc00g172410	0	0	0	0	0	0	0	0	0	0.07	0	0	0	0
Solyc00g173430	0	0	0	0	0	0	0	0	0	0	0	0	0	0
Solyc00g174330	12.43	78.98	10.69	17.09	36.62	22.41	23.03	99.32	5.21	10.4	0.61	0.92	0.47	0.55
Solyc00g174340	61.71	379.77	44.74	80.1	139.53	78.81	81.22	586.37	30.47	57.6	3.96	5.2	3.21	3.05
Solyc00g175240	0	0.11	0.1	0	0	0	0	0	0	0	0	0	0	0
Solyc00g178340	0.15	0	0	5.27	0	0	0	0	0.08	0	0.22	0.08	0	0
Solyc00g179240	5.24	1.21	33.46	31.33	0.36	0	0	0	0	0	0	0	0	13.98
Solyc00g179640	5.79	7.21	11.07	31.52	18.16	20.1	98.9	13.12	15.05	14.89	0.31	0	0.23	0
Solyc00g179840	0	0	0	0	0	0	0	0	0	0	0	0	0	0
Solyc00g180440	0	0.2	0	0	0	0.29	0	0	0	0	0	0	0	0
Solyc00g180840	1.3	0.08	0	0.37	0.17	0.18	0.35	0.33	0.14	0.11	0	0.11	0	0
Solyc00g181240	0	0	0	0	0	0.4	0	0	0	0.22	0	0	0	0
Solyc00g181250	0	0	0	0	0	0.08	0	0	0.06	0.05	0	0	0	0
Solyc00g183050	1.09	1.27	0.41	0.43	1	1.58	3.27	3.19	3.13	1.95	2.24	1.82	4.07	2.58
Solyc00g183550	0	0	0	0	0	0	0	0	0	0	0	0	0	0
Solyc00g184350	5.29	8.22	6.11	16.37	9.16	9.77	10.15	13	17.33	14.91	15.5	13.11	20.41	7.11
Solyc00g185750	0	0	0	0	0	0	0	0	0	0	0	0	0	0
Solyc00g185850	0	0	0	0	0	0	0	0	0	0	0	0	0	0
Solyc00g186050	0	0	0.09	0.57	0.22	0.24	0.09	0.12	0.09	0	0.13	0.14	0	0
Solyc00g187050	1682.26	11.34	6.09	1.42	55.01	98.21	22.93	1.94	0.53	0	1.43	2.16	0.43	22.42
Solyc00g188250	0.43	0.88	0	0.64	0	0.49	0.12	0.56	0.58	0.19	0	0	0	0
Solyc00g188750	0	0	0	0	0	0	0	0	0	0	0	0	0	0
Solyc00g188850	0.25	0.15	0	0	0	0	0	0	0	0	0	0	0	0.17
Solyc00g192150	0.03	0	0	0	0	0	0	0	0	0	0	0	0	0
Solyc00g195350	0	0	0	0	0	0.2	0	0	0	0	0	0	0.16	0
Solyc00g195360	0	0	0	0.26	0	0.09	0	0	0	0.88	0	0.06	6.17	0
Solyc00g196060	33.37	62.45	17.09	39.64	63.17	69.9	56.67	65.63	52.87	45.22	53.73	47.89	45.03	18.67
Solyc00g196460	0	0	0	0	0	0	0	0	0	0	0	0	0	0
Solyc00g198360	0	0	0	0	0	0	0	0	0	0	0	0	0	0
Solyc00g199960	0	0	0	0	0	0	0	0	0	0	0	0	0	0
Solyc00g201060	0	0	0	0	0	0	0.65	0	0	0	0	0	0	0
Solyc00g201160	0.36	0.6	2.04	3.49	0.17	0.37	0.23	1.49	0.35	0.07	0.37	0.26	0.14	0.55
Solyc00g201460	0.07	0	0.07	0	0	0	0.07	0	0	0	0	0	0	0
Solyc00g201760	0	0	0	0	0	0	0	0	0	0	0	0	0	0
Solyc00g202560	0	0	0	0	0	0	0	0	0	0	0	0	0	0
Solyc00g203660	0.22	0.09	0.66	0	0	0.23	0.33	0	0	0.72	0	0.13	0.19	0
Solyc00g206460	24.06	40.96	64.22	32.94	66.27	18.08	6.75	104.73	21.71	124.2	12.95	7.06	15.06	27.38
Solyc00g207960	0	0	0	0.12	0	3.66	0.66	1.85	0	0	1.05	1.53	0.94	0
Solyc00g209460	0.91	0.31	0.3	0	0.9	0.63	1.18	1.35	1.13	0.35	4.44	3.11	1.45	0.18
Solyc00g209560	0	0	0	0.07	0	0	0	0	0	0	0	0	0	0
Solyc00g210860	0	0	0	0	0	0.97	0	0	0	0	0	0	0	0
Solyc00g212260	0.16	0.28	1	0.95	0.03	0.13	0.12	0.14	0.25	0	0.37	0.13	0.05	0.21
Solyc00g213960	0	0	0	0	0	0	0	0	0	0	0	0	0	0
Solyc00g215560	0.74	0.51	0.98	1.21	0	0	0.67	1.4	0.32	1.42	0	0	0	0
Solyc00g217560	0.41	0.39	0.84	0.97	0	0	0	0	0	0	0	0	0	1.13
Solyc00g217960	19.35	13.16	14.74	12.34	7.65	8.53	22.11	36.33	60.47	25.8	23.36	28.49	19.28	2.04
Solyc00g218560	0	0	0	0	0	0	0	0	0	0	0	0	0	0
Solyc00g220360	0	0	0	0	0	0	0	0	0	0	0	0	0	0
Solyc00g222060	0	0	0	0	0	0	0	0	0	0	0	0	0	0
Solyc00g222460	0	0	0	0.54	0.21	0	0	0	0	0.14	1.44	3.11	7.74	0
Solyc00g226760	0	0	0	0	0.06	0.07	0.15	0	0	0	0	0	0	0
Solyc00g227860	17.59	24.2	39.45	14.79	14.59	8.12	4.34	11.16	3.71	0.72	6.64	1.83	0.75	81.19
Solyc00g227960	0	0	0	0	0.07	0.07	0.16	0	0	0	0	0	0	0
Solyc00g228260	0.84	0	0	0	0	0	0	0	0	0	0	0	0	0
Solyc00g229260	0.08	0	0	0	0	0	0	0	0	0	0	0	0.1	0
Solyc00g230060	0.69	1.38	0.67	0	0.54	0.81	1.4	0.28	0.22	0.09	0	0	0.07	0
Solyc00g230070	15.2	22.32	34.04	0.39	11.05	34.2	33.86	7.04	3.4	3.22	3.31	5.65	2.67	5.55
Solyc00g230080	9.93	18.76	35.96	0.58	8.51	23.57	35.21	4.46	1.97	0.86	2.45	3.86	0.98	2.18
Solyc00g230280	0	0	0	0	0	0	0	0	0	0	0	0	0	0
Solyc00g231680	0	0.05	0	0	0	0.06	0	0	0	0	0	0.08	0.04	0
Solyc00g231780	2.4	0.47	1.21	0.95	0.37	1.28	1.37	0.95	0.73	1.67	1.04	1.29	1.14	0.93
Solyc00g233480	0.23	0.55	2.04	45.63	0.65	1.96	0.54	3.09	0.26	0	0	0.18	0	0.11
Solyc00g237680	0	0	0	0	0	0	0	0	0	0	0	0	0	0
Solyc00g240580	0	0	0.32	0.34	0	0	0.32	0	0	0.51	0	0	0	0
Solyc00g244280	0	0	0	0	0	0.69	0.27	0	0	0	0	0	0	0
Solyc00g244290	2.29	2.87	2.19	4.48	3.88	3.72	6.09	4.55	9.58	9.19	4.23	4.19	2.15	1.5
Solyc00g244300	2.18	3.91	0.94	12.1	2.76	9.43	18.27	14.27	17.19	8.56	5.44	3.97	2.25	2.4
Solyc00g245200	0.24	0.82	1.84	0	0.32	1.84	3.17	0.36	0	0.42	0	0	0	0
Solyc00g246800	0	0	0	0	0	0	0	0	0	0	0	0	0	0
Solyc00g247300	0.1	10.74	0.2	32.95	0.45	2.29	2.36	27.1	0.63	0.07	1.43	0.09	0.09	0
Solyc00g249200	0	0.08	0	0	0	0	0	0	0	0	0	0	0	0
Solyc00g249900	14.12	14.69	10.64	16.83	23.51	19.16	33.08	29.41	21.8	8.66	10.99	9.37	6.81	2.33
Solyc00g249910	13.2	13.46	8.32	22.22	24.47	13.7	9.14	17.71	12.26	7.03	6.26	6.39	4.87	3.32
Solyc00g254110	0	0	0	0	0	0	0	0	0	0	0	0	0	0
Solyc00g254910	4.73	9.67	23.67	29.51	0.38	0	0.56	2.74	5.46	0.39	5.74	3.44	2.11	11.2
Solyc00g255510	0.03	0	0	0	0	0	0	0	0	0	0	0.06	0	0
Solyc00g256710	29.99	13.97	28.81	49.55	26.06	32.24	24.65	41.65	32.36	23.95	27.27	14.53	10.64	10.68
Solyc00g257110	1184.62	1234.18	0.2	2.85	1.13	0.34	4.38	2.34	0.53	0.08	0.04	0	0.65	0
Solyc00g263210	0	0	0	0	0	0	0	0	0	0	0	0	0	0
Solyc00g265110	6.55	2.22	1.63	0.19	3.95	6.24	3.09	2.11	1.91	0.86	1.48	1.89	0.21	2.22
Solyc00g265510	0	0	0.99	0.34	0	0	0.33	0	0	0	0	0	0	0
Solyc00g266110	0	0	0	0	0	0	0	0	0	0	0	0	0	0
Solyc00g268310	0	0	0	0	0	0	0	0	0	0	0	0	0	0
Solyc00g269810	0	0	0	0	0	0	0	0	0	0	5.91	5.62	9.77	0.06
Solyc00g270510	0	0	0	0	0	0	0	0	0	0	0	0	0	0
Solyc00g272810	4.34	6.23	152.81	9.24	6.16	3.07	0.88	0.66	0.78	0.43	0.38	1.04	0.51	117.51
Solyc00g273110	4.57	1.32	3.62	2.98	1.9	6.67	3.9	7.58	2.02	3.9	7.12	4.54	10.34	2.61
Solyc00g275310	0	0	0	0	0	0	0	0	0	0	4.66	4.43	7.3	0.26
Solyc00g277510	14.82	22.55	21.13	0.51	21.04	68.54	78.43	5.86	2.12	20.79	26.39	28.25	66.68	14.83
Solyc00g278110	2.66	2.32	13.32	0.16	0.09	0	0	0.09	0	0.12	0	0	0.15	1.13
Solyc00g280110	7.48	4.71	1.32	0	0	0	0	0	0	0	0	0	0	10.52
Solyc00g281110	0	0	0	0	0	0	0	0	0	0	0	0	0	0
Solyc00g282510	4.35	3.75	1.32	31.33	5.22	4.58	8.41	7.58	4.14	2.92	3.18	2.33	0.31	0.79
Solyc00g283010	0.14	0	0.03	1.38	0.03	0	0	0	0	0	0	0	0	0.1
Solyc00g283110	0	0	0	0	0	0	0	0	0	0	0	0	0	0
Solyc00g284510	0	0.07	0	0	0	0	0	0	0	0	0	0	0	0
Solyc00g286010	0	0	0	0	0	0	0	0	0	0	0	0	0	0
Solyc00g286020	0	0	0	0	0	0	0	0	0	0	0	0	0	0
Solyc00g286030	0	0	0	0	0	0	0	0	0	0	0	0	0	0
Solyc00g287330	0	0	0	0	0	0	0	0	0	0	0	0	0	0
Solyc00g289230	1.45	6.83	6.86	6.41	0.11	0.13	0.05	0.33	0.28	0.08	1.75	1.09	0.21	3.53
Solyc00g294230	0.22	0.09	0.25	0	0.9	0.56	0.08	0.2	0.08	0	0	0	0	0
Solyc00g294630	0	0	0	0	0	0	0	0	0	0	0	0	0	0
Solyc00g297330	0	0	0	0	0	0	0	0	0	0	0	0	0	0
Solyc00g300430	0	0	0	0	0	0	0	0	0	0	0	0	0	0
Solyc00g300730	0	0	0	0	0	0	0	0	0	0	0	0	0	0
Solyc00g303630	0	0	0	0	0	0	0	0	0	0	0	0	0	0
Solyc00g304030	0	0	0	0	0	0	0	0	0	0	0	0	0	0
Solyc00g304630	0	0	0	0	0	0	0	0	0	0	0	0	0	0
Solyc00g306730	0	0	0	0	0	0	0	0	0	0	0	0	0	0
Solyc00g306830	0	0	0	0	0	0	0	0	0	0	0	0	0	0
Solyc00g308530	0	0	0	0	0	0	0	0	0	0	0	0	0	0
Solyc00g308930	0	0	0	0	0	0	0	0	0	0	0	0	0	0
Solyc00g309530	0.28	0	0	0	0.37	0	0	0	0	0.25	0	0.47	0	0
Solyc00g311230	0.54	0.39	1.06	0.32	1.02	0.75	0.53	0.92	0.22	0	0.42	0.08	0	0
Solyc00g313030	0	0	0	0	0	0	0	0	0	0	0	0	0	0
Solyc00g313530	0	0	0	0	0	0	0	0	0	0	0	0	0	0
Solyc00g313930	0	0	0	0	0	0	0.33	0	0	0	0	0	0	0
Solyc00g316030	0.1	0	0	0	0	0	0	0	0	0	0	0	0	0
Solyc00g316530	0.18	0.64	0.42	0	1.01	0	0.42	0	0	0	0.28	0	0	0
Solyc00g316730	0.06	0	0	0	0	0	0	0	0	0	0	0	0.08	0
Solyc00g318030	0	0	0	0	0	0	0	0	0	0	0	0	0	0
Solyc00g318130	0	0	0	0	0.28	0.09	0.12	0	0	0	0.08	0	0	0
Solyc00g318830	0.63	0.9	0	0	0.22	0.36	0	0.2	0.09	0.42	0.61	0.66	3.58	0.67
Solyc00g320430	0	0	0	0	0	0.7	0	0	0	0	0	0	0	0
Solyc00g322630	0	0	0	0	0	0.25	0	0	0	0	0	0	0	0
Solyc00g322830	0	0	0	0	0	0	0	0	0	0	0	0	0	0
Solyc00g323130	2.76	0.62	32.78	384.08	0	0	0	0	0.05	0	0	0	0.06	15.14
Solyc00g324530	0.11	0	0	0	0	0	0	0	0	0	0	0	0	0
Solyc01g005000	29.67	22.85	17.83	9.81	21.57	35.09	33.92	14.75	1.66	1.13	4.38	1.67	1.5	8.56
Solyc01g005010	4.48	4.82	7.25	6.95	6.95	6.25	4.56	2.69	1.25	0.07	1.23	0.52	0.1	11.48
Solyc01g005020	12.73	15.65	11.24	32.06	21.22	30.12	34.69	34.14	24.52	17.12	32.02	28.66	17.67	9.89
Solyc01g005030	8.41	7.52	7.57	13.34	8.37	9.43	15.1	26.43	38.54	23.18	28.61	23.25	7.51	3.92
Solyc01g005040	0	0.15	1.22	0.08	0.09	0	0.29	0	0	0	0	0	0	0.27
Solyc01g005050	72.58	41.41	0	0.15	0	0.18	0.14	0	0	0	0	0	0	0
Solyc01g005060	3.36	3.75	1.69	1.97	20.79	8.55	3.75	5.25	2.55	1.75	1.67	1.41	0.71	1.47
Solyc01g005070	3.85	16.01	0.03	0.1	1.05	0.34	0.07	0.04	0.03	0	0	0.03	0	0
Solyc01g005080	25.41	61.71	14.28	31.31	21.84	15.35	9.17	25.17	13.41	7.02	7.22	4.5	2.38	14.27
Solyc01g005090	0	0	0	20.62	0.05	0	0	0	0	0	0.06	0.04	0	0
Solyc01g005100	9.95	10.87	19.98	17.46	12.84	11.6	10.89	14.29	7.51	9.08	4.99	4.6	3.91	1.88
Solyc01g005110	42.94	27.31	11.49	24.8	19.88	9.47	12.23	14.16	19.55	21.92	8.26	8.64	5.49	14.03
Solyc01g005120	29.1	154.59	4.44	46.68	10.74	11.23	3.48	12.48	4.75	4.44	9.87	9.17	10.17	5.12
Solyc01g005130	7.37	10.37	30.48	41.7	9.87	9.7	30.23	18.38	13.54	24.6	5	7.37	7.36	10.4
Solyc01g005140	0.12	1.51	0.05	6.99	0	0	0.05	5.08	11.58	16.21	1.71	5.01	16.06	0
Solyc01g005150	1.26	0.32	1.49	4.66	0.53	0.33	0.25	0.46	0.06	0	0.25	0.65	0	1.69
Solyc01g005160	0.05	0.06	0.03	0.33	0.28	0.32	0.03	1.82	0.41	0.64	0.12	0.2	0.16	0
Solyc01g005170	0.18	0	0.2	0.37	0.15	0.71	0.52	0.77	0.99	1.78	1.62	1.33	2.04	0.2
Solyc01g005180	0	0	0	0	0	0	0	0	0	0	0	0	0	0
Solyc01g005190	0.05	0.24	0.11	0.3	0.14	0.31	0.23	0.23	0.11	0.44	0.32	0.34	0.35	0
Solyc01g005200	0	0.06	0	0	0.07	0.29	0.06	0.08	0.22	0.05	0.3	0.14	0.17	0
Solyc01g005210	10.15	18.27	20.69	48.24	14.89	26.33	49.65	25.77	49.01	28.03	31.1	36.19	34.85	11.46
Solyc01g005220	1.99	6.58	2.78	4.92	1.18	3.83	4.91	18.08	13.51	12.1	0.68	1.08	0.85	0.27
Solyc01g005230	1.46	0.62	0.75	6.3	0.05	0.11	0.11	0.34	0.04	0	0	0	0.04	0
Solyc01g005240	17.6	19.67	17.06	26.02	29.05	42.06	32.67	39.56	32.69	17.99	13.9	15.65	15.76	32.75
Solyc01g005250	22.89	25.26	24.23	33.87	81.99	97.43	109.97	70.95	65.75	117.99	15.29	22.61	21.8	26.87
Solyc01g005260	4.28	1.72	4.75	6.14	4.29	4.59	5.27	3.99	4.02	1.22	4.18	4.39	3.23	5.71
Solyc01g005270	4.34	5.57	10.5	15.16	3.52	1.36	1.87	2.93	6.85	4.43	12.5	11.98	7.53	8.58
Solyc01g005280	6.54	4.33	8.77	0.89	3.17	4.55	3.17	2.83	9.53	2.32	6.99	4.88	2.68	5.22
Solyc01g005290	5.78	3.05	13.17	1.71	1.84	2.28	2.68	3.27	18.41	46.29	2.83	13.24	27.59	3.64
Solyc01g005300	2.38	9.57	86.17	63.08	34.36	29.14	106.88	71.96	77.91	57.46	127.96	74.4	53.47	65.36
Solyc01g005310	17.91	0.24	0	0.07	0.03	0	0	0.03	0	0	0	0.04	0	0
Solyc01g005320	0.08	0	0.09	25.64	0.15	0.12	0.08	0.16	0.04	0	0.17	0.07	0	0.79
Solyc01g005330	29.61	19.62	37.21	42.28	52.48	34.77	30.94	38.09	18.39	13.56	31.28	17.56	5.8	35.68
Solyc01g005340	5.09	7.96	4.83	13.25	6.72	8.56	12	16.2	14.75	13.23	45.05	23.01	15.09	1.88
Solyc01g005350	4.24	3.2	1.87	0.7	0.27	0.12	0.05	0.05	0	0	0.06	0	0	1.27
Solyc01g005360	25.69	0.39	0.09	0.1	0	0	0	0	0	0	0	0	0	0.4
Solyc01g005370	9.93	6.69	1.84	4.59	5.53	4.34	8.26	11.21	24.39	12.7	26.94	32.77	22.38	0.07
Solyc01g005380	3.33	4.51	6.29	5.47	8.65	11.02	9.48	9.1	7.82	13.04	9.59	10.31	11.67	7.03
Solyc01g005390	2.09	2.23	0.35	13.53	0.34	0.59	0.35	1.66	1.34	1.6	0.1	0	0.07	0.51
Solyc01g005400	10.73	3.74	11.55	4.09	1.82	0.74	0.68	0.17	0.19	0.68	1.38	0.77	0.9	7.47
Solyc01g005410	4.86	7.46	14.88	11.96	7.26	9.52	5.76	11.92	0.76	0.05	0.39	0.44	0	20.73
Solyc01g005420	4.69	1.71	20.48	1.86	1.02	1.15	0.3	1.97	0.23	0	2.92	0.38	0.12	19.15
Solyc01g005430	12.99	11.89	6.68	10.76	6.51	6.9	7.26	8	7.92	10.33	7.06	6.55	8.61	6.33
Solyc01g005440	307.94	107.01	96.32	83.34	316.16	239.41	343.52	87.72	34.77	33.65	84.7	27.94	22.12	112.46
Solyc01g005450	2.46	1.37	3.9	0	4.64	4.72	4.82	2.72	1.57	0.64	7.71	3.34	1.01	3.33
Solyc01g005460	13.93	4.2	3.21	7.31	14.95	4.63	3.57	0.55	0.13	0	2.58	1.07	0	1.92
Solyc01g005470	13.58	9.55	37.75	15.16	8.74	6.79	3.28	49.8	26.31	1.86	0.72	0.48	1.39	3.61
Solyc01g005480	3.43	2.78	2.77	7.01	4.76	7.51	8.32	7.09	4.04	4.41	4.7	3.11	2.72	2.41
Solyc01g005490	23.67	24.31	23.58	26.67	17.52	15.15	13.11	22.67	28.59	16.56	30.59	33.95	32.29	13.85
Solyc01g005500	0.36	0.11	1.83	1.7	0.06	0	0.05	1.92	0.05	0.12	0.14	0.05	0.06	0
Solyc01g005510	725.21	1168.06	0.25	2.41	1.37	0.19	3.72	1.95	0.46	0.04	0.1	0	0.36	0
Solyc01g005520	40.28	74.89	210.04	1.64	27.93	27.59	14.52	19.01	13.49	19.89	27.58	28.01	46.6	484.6
Solyc01g005530	9.81	9.41	11.05	15.35	7.38	8.98	5.26	7.11	5.35	4.33	6.38	4.33	1.49	11.28
Solyc01g005540	7.21	7.63	19	6.51	14.36	11.78	10.02	6.93	4.65	11.24	6.56	7.44	6.3	38.14
Solyc01g005550	53.35	60.38	59.66	72.01	85.69	56.73	39.07	31.7	15.48	11.26	24.79	7.78	4.76	42.18
Solyc01g005560	158.56	182.81	263.06	496.03	68.73	89.76	74	122.03	267.61	106.42	58.48	234.44	234.04	315.21
Solyc01g005570	42.46	30.37	38.42	35.87	36.26	26.38	19.34	21.6	23.08	11.29	27.04	22.71	18.78	29.39
Solyc01g005580	24.23	26.92	26.54	36	27.78	26.97	22.24	21.5	37.53	22.66	38.38	55.26	45.33	47.16
Solyc01g005590	42.47	121.79	32	49.73	25.93	25.13	14.8	44.33	4.73	1.85	2.71	0.71	0.12	144.82
Solyc01g005600	22.51	44.84	24.03	44.82	19.69	27.96	33.74	37.24	43.44	48.64	46.04	32.43	33.48	14.63
Solyc01g005610	0.3	0.66	0	0	0	0.06	0.04	0	0	0	0	0	0	0
Solyc01g005620	187.47	143.92	232.85	230.03	298.09	256.62	256.5	183.85	177.74	136.53	100.91	100.51	92.95	335.24
Solyc01g005630	0.19	0	0.07	12.78	0	0	0	0	0	0	0	0	0	0
Solyc01g005640	14.54	14.6	8.59	17.38	13.01	14.37	14.28	15.27	19.62	22.25	19.02	31.4	38.08	3.57
Solyc01g005650	0.17	0	0	0	0	0	0	0	0	0	0	0	0	0
Solyc01g005660	0.09	0.65	0	0	0.07	0	0.11	0	0.05	0	1.16	1.08	0.71	0
Solyc01g005670	2.39	2.95	2.65	4.57	2.7	3.24	3.82	4.85	3.25	2.45	5.58	4.8	4.31	2.79
Solyc01g005680	0.86	0.21	6.21	9.74	0.13	0.08	0.05	0	0	0	0.07	0	0.16	1.37
Solyc01g005690	13.74	12.63	14.19	32.23	26.74	37.24	28.44	36.51	27.53	20.04	44.74	21.58	11.94	28.39
Solyc01g005700	4.25	5.19	3.45	4.96	5.77	6.16	5.96	6.16	4.2	4.24	8.06	6.29	4.61	4.07
Solyc01g005710	1.72	0.17	0.49	0	0	0	0.16	0.64	0.16	0.13	0.45	0	0	3.62
Solyc01g005720	2.6	1.44	1.29	0.67	0.08	0.15	0.18	2.7	1.05	1.55	1.53	2.73	0.68	3.55
Solyc01g005730	3.43	3.15	3.95	0.76	0	0.03	0.11	1.2	0.35	0.91	12.05	21.3	7.21	16.2
Solyc01g005740	1.49	0	0.21	0.45	0.26	0	0	0	1.23	1.67	0	0	0	0
Solyc01g005750	34.98	13.39	59.48	0	1.28	0.94	0.18	0	0	0	0	0	0.35	0.22
Solyc01g005760	4.43	7.24	3.77	5.16	0.19	1	1.29	15.51	8.18	14.22	5.45	9.37	2.69	1.16
Solyc01g005770	1.28	1.94	0.29	0.91	1.42	1.18	3.94	0.49	0.29	0.8	0	0	0.17	0
Solyc01g005780	0.84	0.2	0.43	0.29	0.08	0.23	0.32	0.18	0.14	0.12	1.13	0.19	0.23	7.84
Solyc01g005790	3.17	3.04	3.34	2.75	2.81	3.05	4.17	3.4	2.53	2.78	1.91	1.49	1.07	1.95
Solyc01g005800	1.13	0.11	0.2	2.36	0.35	0.44	0.22	1.51	1.04	0.51	0.27	0.52	0.2	0
Solyc01g005810	24.74	20.63	15.44	28.01	38.41	32.81	53.72	35.63	35.4	24.83	30.22	33.63	27.12	21.19
Solyc01g005820	130.58	150.62	80.91	150.2	166.49	105.17	181.9	136.91	105.73	94.32	109.81	92.36	69.02	98.8
Solyc01g005830	18.05	10.75	16.12	22.42	42.32	28.81	18.44	13.34	5.16	0.63	13.25	9.04	3.84	22.56
Solyc01g005840	20.58	22.97	34.84	16.88	21.7	14.1	25.77	14.86	22.67	16.76	18.76	18.55	18.83	14.78
Solyc01g005850	0.2	0.45	0.33	26.26	0.4	0.46	0.77	0.56	0.27	0.7	0.61	0.53	0.46	0.21
Solyc01g005860	0	0	0.15	0.61	0.18	0.19	0.59	0	0	0	0	0	0	0
Solyc01g005870	7.48	2.36	3.04	0.28	0.05	0.12	0.21	1.59	0.63	0.99	1.54	3.11	1.06	5.71
Solyc01g005880	0.42	0.05	0	6.52	0	0	0	0	0	0	0	0	0	0
Solyc01g005890	0	0	0	0.59	0	0	0	0	0	0	0	0	0	0
Solyc01g005900	17.93	16.3	13.6	19.5	13.83	13.51	10.82	8.64	6.63	7.46	6.08	8.23	5.26	6.96
Solyc01g005910	15.04	12.87	25.17	5.86	10.81	9.21	8.81	8.45	12.54	8.91	8.35	14.12	7.91	37.7
Solyc01g005920	1.13	1.09	2.22	5.63	1.46	1.19	1.23	0.56	0.41	0.16	1.33	0.64	0.24	0.67
Solyc01g005930	6.13	15.52	16.11	1.3	4.31	5.81	7.53	9.98	16.77	15.75	23.03	24.92	20.52	11
Solyc01g005940	0	0	0	0.3	0	0	0	0	0	0	0.06	0	0	0
Solyc01g005950	39.91	32.4	26.58	40.43	39.26	37.37	32.71	36.04	39	23.89	26.46	27.06	21.55	22.5
Solyc01g005960	33.85	34.72	19.29	28.18	25.38	19.63	16.08	16.4	19.29	22.01	20.73	20.77	19.42	22.08
Solyc01g005970	5.07	2.67	3.28	14.37	2.74	3.67	4.35	4.89	2.77	2.58	5.12	3.75	2.58	2.48
Solyc01g005980	13.16	8.86	3.99	10.44	8.66	9.94	7.58	5.41	1.58	0.6	7.05	4.95	0.31	4.28
Solyc01g005990	57.62	18.77	100.11	39.09	37.36	22	9.32	9.39	0.38	0.2	7.95	0.24	0.11	71.98
Solyc01g006000	7.67	6.84	4.82	9.47	7.82	8.93	13.87	10.89	7.4	7.66	16.42	16.34	12	5.39
Solyc01g006010	3.23	4.81	2.92	8.55	3.93	6.7	6.79	9.3	8.28	13.66	12.42	10.82	8.73	3.98
Solyc01g006020	23.12	19.85	130.54	14.25	53.04	47.15	75.14	32.54	33.06	21.77	114.29	86.53	37.45	115.58
Solyc01g006030	7.49	12.62	4.6	10.02	6.98	6.22	8.33	8.88	9.94	9.75	13.8	13.68	11.74	5.5
Solyc01g006040	4.34	7.33	4.03	8.65	5.37	6.91	6.76	8.2	9.19	8.59	10.74	11.63	8.92	3.89
Solyc01g006050	2.77	3.84	0.11	0.52	0	0.1	0.07	0	0.04	0.03	0.05	0.26	0.11	0
Solyc01g006060	1.63	1.03	1.39	45.93	3.07	1.1	0.33	0	0.07	0	0.09	0	0	0.32
Solyc01g006070	3.29	0.05	0.25	2.09	0	0	0.05	0	0	0	0	0	0	0.39
Solyc01g006080	0	0.07	0	0	0.08	0	0	0	0	0	0	0	0	0
Solyc01g006090	7.36	8.48	5.32	12.01	14.2	9.22	6.28	9.22	4.55	12.32	4.52	3.99	1.78	10.76
Solyc01g006100	6.15	1.83	1.32	4.62	12.47	3.61	2.47	1.06	0.25	0	0.46	0.39	0.15	10.82
Solyc01g006110	36.35	44.46	31.75	48.63	43.29	36.1	37.77	44.77	49.05	68.49	35.46	40.97	48.78	16.68
Solyc01g006120	47.47	79.63	34.32	65.98	44.79	53.4	63.1	61.09	59.51	63.24	63.25	64.42	74.03	17.27
Solyc01g006130	30.2	25.71	60.29	5.48	28.88	23.39	32.39	35.86	19.33	16.39	26.89	26.55	17.4	75.45
Solyc01g006140	1.43	1.65	1.27	0.82	1.44	1.32	0.35	0.83	0.27	0.44	0.1	0.08	0.22	3.05
Solyc01g006150	20.09	20.29	27.87	7.89	24.24	18.23	15.69	10.57	3.07	12.77	7.17	12.79	6.39	33.03
Solyc01g006160	223.81	191.62	114.11	274.31	519.46	281.81	349.11	276.83	242.75	178.06	166.64	132.61	87.21	251.94
Solyc01g006170	10.21	13.98	10.65	23.96	32.36	19.15	9.43	21.12	11.95	35.15	12.33	11.54	7.14	34.3
Solyc01g006180	3.57	4.65	2.65	7.99	8.97	8.36	4.88	8.22	4.17	6.53	7.1	5.86	1.91	3.51
Solyc01g006190	43.46	49.44	35.1	47.01	31.64	26.83	37.9	41.08	49.32	47.96	54.52	79.36	105.18	45.04
Solyc01g006200	6.61	5.07	5.77	4.15	5.77	3.94	3.82	4.69	7.06	3.71	7.45	8.58	7.03	2.61
Solyc01g006210	3.58	1.68	0.84	1.96	6.97	3.7	1.64	1.93	0.95	0.54	1.75	1.61	2.31	3.16
Solyc01g006220	2.56	1.58	1.62	3.21	6.12	4.37	4.76	2.35	0.84	0.81	1.16	1.5	0.46	4.15
Solyc01g006230	15.81	23.76	16.93	24.62	16.28	14.99	15.58	18.9	36.17	33.01	32.74	63.41	49.27	12.05
Solyc01g006240	3.97	0.82	2.17	2.66	2.21	3.78	1.89	0.81	0.07	0	1.1	0.55	0.15	4.43
Solyc01g006250	3.65	2.7	4.77	2.05	2.38	2.13	2.62	2.43	2.75	2.07	12.58	7.15	6.22	0.81
Solyc01g006260	4.83	4.48	3.01	5.5	7.43	7.13	8.03	4.78	2.44	0.78	4.44	4.42	2.46	5.03
Solyc01g006270	0	0	0	0	0	0	0	0	0	0	0	0	0	0
Solyc01g006280	37.21	98.05	71.06	84.56	60.22	81.45	106.46	73.71	88.66	63.53	64.11	84.3	256	41.79
Solyc01g006290	46.98	15.89	6.7	3.7	1.47	0.88	0	0.86	0.34	0.31	37.59	27.43	2.18	0
Solyc01g006300	17.52	12.44	27.15	18.04	2.2	1.39	0.24	2.09	0	0.03	0.06	0.58	0	3.8
Solyc01g006310	0	0	0	19.49	0	0	0	0	0	0	0	0	0	0
Solyc01g006320	17.14	5.67	10.96	2.5	21.79	9.06	2.71	0.32	0.12	0.05	0	0.12	0.06	9.23
Solyc01g006330	5.48	3.93	56.86	0	2.69	1.81	1.1	0.08	0.13	0.08	0.32	0.23	0.08	110.26
Solyc01g006340	4.53	6.36	3.87	5.97	4.13	3.59	4.31	6.5	5.73	7.07	7.92	8.92	6.53	7.44
Solyc01g006350	16.61	16.24	13.6	32.29	23.54	25.1	31.42	35.53	30.22	26.41	34.04	30.18	26.65	17.8
Solyc01g006360	7.56	7.87	9.73	24.45	15.53	22.12	26.83	28.41	22.57	20.25	22.27	19.34	17.43	10.31
Solyc01g006370	22.06	15.01	12.9	34.06	67.34	76.26	77.06	35.8	11.77	12.88	18.01	7.29	5.53	13.73
Solyc01g006380	1.48	0.73	4.17	18.48	0.49	0.65	0.31	0.07	0.03	0.03	2.09	0.78	0.34	0.04
Solyc01g006390	66.7	5.35	0	1.01	41.26	27.65	0.96	0	0	0.06	6.6	2.27	0	0
Solyc01g006400	1860.23	282.61	129.16	137.24	893.53	288.32	136.64	0.89	1.06	0.14	31.45	13.96	0.48	61.31
Solyc01g006410	0	0	0	0	0.12	0	0	0	0	0	0	0	0	0
Solyc01g006420	0	0	0	0	0	0	0	0	0	0	0	0	0	0
Solyc01g006430	326.74	894.43	91.31	497.07	229.81	301.74	437.17	439.17	254.01	203.12	109.26	50.67	205.66	85.27
Solyc01g006440	9.2	0.06	0.03	0.17	0	0	0	0	0	0	0	0	0	0
Solyc01g006450	36.68	10.85	15.07	4.86	80.02	77.33	46.52	27.3	17.47	39.03	20.09	26.18	30.26	74.96
Solyc01g006460	0.04	0	0	0	0	0	0	0	0.05	0	0	0	0	0
Solyc01g006470	0	0	0	0	0	0	0	0	0	0	0	0	0	0
Solyc01g006480	8.99	8.05	6.41	9.15	11.87	7.8	6.14	7.27	9.52	10.27	14.61	15.15	11.32	8.84
Solyc01g006490	3.52	4.05	3.52	9.8	4.84	7.94	7.2	14.45	16.1	18.53	13.77	12.65	13	2.56
Solyc01g006500	4.61	5.31	6.16	4.7	4.24	5.08	8.86	5.12	5.31	5.73	3.41	3.95	2.61	4.93
Solyc01g006510	33.6	43.97	72.9	29.98	36.57	38.4	64.31	67.5	83.57	32.33	65.46	53.01	30.57	37.96
Solyc01g006520	0.93	2.31	4.59	1.31	0.47	1.22	0.63	2.38	0.69	0.09	1.79	0.66	0.1	2.23
Solyc01g006530	0	0	0	0.02	0	0	0	0.13	0	0	0	0	0	0
Solyc01g006540	31.97	33.03	17.41	0.09	14.42	31.29	9.89	5	88.99	298.91	320.42	1245.57	820.16	7.73
Solyc01g006550	0.62	1.3	1.72	1.35	0	0.11	0.06	1.98	0.35	0.41	3.89	6.01	2.02	1.61
Solyc01g006560	52.47	16.99	117.15	0.05	2.2	2.35	0.64	0.08	0.99	2.38	9.8	13.58	7.26	8.43
Solyc01g006570	0	0	0	0	0	0	0	0	0	0	0	0	0	0
Solyc01g006580	0	0	0.04	19.19	0.04	0	0	0	0.13	0.08	0.33	0	0	0
Solyc01g006590	0.03	0	0	0	0	0.04	0	0.04	0	0	0.08	0	0	0
Solyc01g006600	0	0	0	0	0	0	0	0	0	0	0.05	0	0.06	0
Solyc01g006610	0	0	0	1.94	0	0	0	0	0.1	0.04	2.67	0.13	0.05	0
Solyc01g006620	0	0.07	0.13	0.74	0	0	0	0	0	0	0	0	0.02	0
Solyc01g006630	17.88	9.27	9.45	18.17	21.94	18.58	11.89	12.93	10.73	8.03	12.39	11.08	6.35	7.76
Solyc01g006640	0	0	0	0.02	0	0	0	0	0	0	0	0	0	0
Solyc01g006650	4.2	6.4	0.67	1.32	0.27	0.1	0.28	0.47	0.38	0.33	0.61	1.23	0.3	1.01
Solyc01g006660	0.22	0.22	0.72	5.33	0.03	0	0.03	0	0.05	0	0	0	0	9.96
Solyc01g006670	0.52	0.4	1.88	3.85	1.08	1.49	2.75	4.64	7.06	6.05	20.56	19.33	12.08	0.91
Solyc01g006680	4.1	2.09	12.75	8.69	16.19	15.46	63.63	32.6	42.84	14.74	32.62	29.1	22.82	4.94
Solyc01g006690	8.78	11.4	10.15	12.16	2.97	2.6	2.21	3.59	9.62	0.19	0.26	0	0	6.84
Solyc01g006700	7.27	9.72	5.64	20.81	18.72	20.8	16.82	17.2	12.69	18.02	13.86	12.99	13.43	9.61
Solyc01g006710	3.53	4.1	3.24	9.2	5.21	7.22	8.7	8.33	6.36	8.37	8.59	8.72	11.34	4.08
Solyc01g006720	11.81	25.51	34.33	3.19	4.26	7.23	3.79	1.28	0.2	0.24	0.7	0.26	0.41	38
Solyc01g006730	7.3	12.57	0.16	0.05	0.34	0.19	1.16	0.77	0.27	0	0.03	0.17	0.03	0
Solyc01g006740	4.37	2.94	3.36	4.8	4.64	5.11	4.07	4.35	2.09	0.83	6.71	5.01	2.28	4.73
Solyc01g006750	0.08	0.47	0.18	0.29	0.33	0.47	0.55	0	0.44	0	0	0	0	0
Solyc01g006760	5.55	24.78	0	0	0	0	0.07	0	0	0	0	0	0	0
Solyc01g006770	0	0	0	0	0	0	0	0	0	0	0	0	0	0
Solyc01g006780	0.28	0.57	0	0.58	0.29	0.45	0.4	0.18	0	0	0	0	0.09	1.28
Solyc01g006790	42.36	60.51	7.74	30.11	4.4	3.39	5.11	3.12	0.32	0.16	1.29	0.31	0.14	11.18
Solyc01g006800	48.94	58.41	31.55	74.6	54.42	51.17	57.01	60.76	49.9	52.77	56.07	55.77	51.6	33.99
Solyc01g006810	28.58	21.72	22.75	16.5	35.92	20.62	11.94	14.87	5.94	6.12	12.94	8.28	4.68	22.22
Solyc01g006820	0	0.07	0.19	0.4	0.08	0.92	0.32	0	0.25	0.21	0	0	0.39	0
Solyc01g006830	39.18	24.31	137.75	44.17	111.33	82	54.4	52.32	38.16	39.13	36.74	35.32	25.09	91.31
Solyc01g006840	0.26	0	0.03	6	0.33	0	0	0	0	0	0	0	0	0.28
Solyc01g006850	0.19	0.39	0.21	0.91	0.51	0.9	0.64	1.01	0.55	0.65	0.97	0.89	0.32	1.16
Solyc01g006860	15.9	9.06	9.18	8.46	18.52	8.66	8.23	7.58	6.84	5.11	6.85	6.9	5.52	5.15
Solyc01g006870	19.11	22.55	12.67	14.2	10.6	17.31	16.9	9.67	7.54	3.78	15.92	22.25	14.92	12.27
Solyc01g006880	4.3	3.46	3.6	6.39	4.27	6.37	10.25	7.23	10.3	10.4	11.99	12.95	17	3.54
Solyc01g006890	7.97	5.3	4.9	11.67	12.61	13.68	4.95	4.05	1.62	0.67	3.99	1.85	1.06	6.27
Solyc01g006900	316.69	237.67	118.81	309.93	858.42	412.06	285.52	210.44	166.76	133.3	344.66	255.21	116.89	125.89
Solyc01g006910	0.06	0	0.52	0.82	0	0	0	0	0	0	0	0	0	1.21
Solyc01g006920	0.23	0.21	0.24	0.54	0.39	0.49	0.86	0.71	0.43	0.46	1.05	0.72	0.45	0.68
Solyc01g006930	3.73	4.82	5.97	55.45	3.74	7.96	8.01	35.59	16.33	7.98	11.3	6.9	1.63	0.74
Solyc01g006940	43.8	24.68	84.51	4.61	59.11	45.93	45.78	26.54	18.74	16.46	35.07	26.37	8.64	130.08
Solyc01g006950	0.21	1.84	1.22	16.48	1.38	1.37	0.33	11.68	0.5	1.19	0.45	0.16	0.29	0.4
Solyc01g006960	6.43	5.21	6.27	17.27	11.15	14.04	18.29	16.24	12.12	10.98	13.51	13.57	11.47	3.46
Solyc01g006970	6.46	6.62	5.41	11.4	8.55	9.68	18.24	14.01	15.31	13.25	16.03	18.19	13.74	5.03
Solyc01g006980	29.3	13.41	18.51	20.75	56.7	67.03	45	25.11	18.75	10.66	32.25	39.39	25.43	39.72
Solyc01g006990	15.15	12.71	8.82	13.77	15.4	17.87	17.93	13.69	15.77	18.16	15.91	13.9	13.87	4.51
Solyc01g007000	0.06	0.04	1.17	2.57	1.39	0.25	0.04	1.05	0.17	0.12	0	0	0.07	0
Solyc01g007010	0.1	0.04	6.79	5.23	1.4	0.55	0.18	0.72	0.18	0.06	0	0.04	0	0
Solyc01g007020	0.12	0.07	9.31	6.81	0.56	0.37	0.1	1.53	0.41	0.54	0	0	0	0.37
Solyc01g007030	0.06	0.07	1.4	2.38	0.65	0.24	0.04	0.44	0.19	0.11	0	0	0.04	0
Solyc01g007040	0.04	0	2.67	7.77	1.46	0.94	0.14	1.93	0.4	0.22	0.06	0.05	0.19	0.24
Solyc01g007050	0	0	0.08	0.04	0.23	0.26	0.08	0.16	0	0	0.21	0.27	0	0
Solyc01g007060	5.81	6.19	5.88	10.14	6.45	5.75	6.13	5.98	6.88	8.05	7.84	8.7	5.79	7.7
Solyc01g007070	29.94	66.96	16.07	47.44	64.63	117.75	175.18	132.71	153.96	95.52	385.62	191.73	198.78	2.85
Solyc01g007080	0.59	0.17	0.04	0	0	0	0	0	0	0	0	0	0	0.2
Solyc01g007090	0.03	0.03	0	0	0	0	0	0	0	0	0	0	0	0.04
Solyc01g007100	9.89	17.99	29.12	2.41	6	8.9	5.84	6.8	1.38	6.45	10.56	5	3.08	29.84
Solyc01g007110	64.8	93.77	21.96	40.6	50.51	43.75	68.22	89.31	69.78	140.51	52.25	47.54	41.19	13.9
Solyc01g007120	10.93	13.36	10.51	16.03	14.63	11.67	9.41	15.71	13	17.39	18.55	18.9	13.64	15.5
Solyc01g007130	3.37	4.82	3.49	27.73	3.08	4.04	3.54	8.85	1.33	0.69	14.32	9.15	2.74	3.99
Solyc01g007140	1.94	1.75	1.74	4.36	2.87	2.96	2.27	2.91	1.32	3.35	4.85	4.06	1.85	1.64
Solyc01g007150	24.72	18.99	15.38	44.55	49.1	66.7	63.31	64.58	42.82	37.48	42.69	39.52	33.15	25.95
Solyc01g007160	1.82	0.52	0.34	1.28	3.78	2.04	0.34	0.67	0.16	0.14	0.41	0.08	0	1.64
Solyc01g007170	0.72	0.16	0.27	4.36	1.47	0.5	0.12	0.06	0.02	0	0.72	0.43	0.09	1.55
Solyc01g007180	5.01	4.47	3.86	4.67	4.42	4.32	6.96	6.54	8.31	6.2	5.56	5.59	7.56	2.99
Solyc01g007190	2.11	2.88	1.18	4.39	0.6	2.49	7.07	4.07	4.96	7.88	6.26	2.76	3.59	0.06
Solyc01g007200	6.71	4.78	0.32	0.34	0.84	0.33	0.42	0	0.05	0.04	2.47	2.42	3.1	0.18
Solyc01g007210	43.06	103.71	0	0.13	0.15	0	0.36	0.53	0	0	0	0	0.75	0
Solyc01g007220	73.82	99.84	47	384.61	35.97	120.14	336.82	503.82	366.01	85.06	642.05	364.81	97.74	9.18
Solyc01g007230	15.53	11.07	10.96	16.71	10.09	13.06	7.21	12.71	18.95	12.47	9.91	10.86	9.45	8.4
Solyc01g007240	13.14	39.03	0	0.08	0	0	0.29	0.08	0	0	0	0	0	0
Solyc01g007250	8.1	9.3	6.57	18.5	15.42	12.47	11.49	14.93	11.36	16.2	20.11	15.03	12.01	11.84
Solyc01g007260	1.12	0.78	1.04	10.8	0.32	0.58	0.54	0.11	0.07	0.09	0.94	0.6	0.49	0.72
Solyc01g007270	0	0	0	0	0	0.34	0	0	0	0	0	0	0	0
Solyc01g007280	0.36	0.37	0.81	0.37	0.98	1.76	1.22	0.35	0.39	0.6	1.87	1.69	0.69	4.05
Solyc01g007290	0.09	0.74	4.4	0.32	0.62	2.91	1.03	0.99	0.2	0.82	2.83	1.27	0.24	11.6
Solyc01g007300	0.96	1.26	8	0.53	0.79	3.76	2.9	1.79	0.9	1.94	2.87	1.88	0.61	11.17
Solyc01g007310	1.35	3.15	10.42	0.4	0.94	1.95	1.66	1.77	0.13	2.23	2.26	2.22	1.04	7.96
Solyc01g007320	30.04	80.18	294.63	47.04	90.33	447.65	459.34	196.71	122.49	113.9	160.22	149.84	70.77	1643.19
Solyc01g007330	18.05	18.78	67.11	2.94	16.39	64.17	73.69	5.89	2.12	38.26	5.59	4.38	5.82	45.85
Solyc01g007340	0.41	0.37	0.36	0.83	0.35	1.79	1.56	0.31	0.15	3.22	0.28	0.39	0.54	0.16
Solyc01g007350	1.17	0.86	2.07	0.7	0.61	3.62	3.51	0.54	0.56	1.79	1.02	1.62	0.72	1.86
Solyc01g007360	0.54	0.36	1.21	0.36	0.96	3.41	1.75	0.29	0.42	2.48	0.6	0.92	0.85	1.27
Solyc01g007370	0.64	0.55	1.92	0.42	1.37	4.2	3.99	1.59	0.45	1.73	1.9	2.01	0.91	2.53
Solyc01g007380	0.68	0.42	1.93	0.69	0.81	3.79	4.13	1.11	0.65	2.46	1.89	1.62	0.8	2.38
Solyc01g007390	0.49	0	1.08	2.85	0	3.81	0	0.61	0	0.88	1.48	0.53	0.55	0
Solyc01g007400	15.09	13.95	37.97	6.91	21.73	25.18	24.96	14.36	9.4	18.43	35.81	32.61	15.59	38.76
Solyc01g007410	33.53	28.49	79.77	10.8	38.45	37.9	41.08	30.16	13.46	23.14	38.82	34.12	17.28	49.08
Solyc01g007420	0.6	0.92	3.34	0.24	2.17	4.9	2.92	0	0.21	0.36	0.93	0.66	0.76	5.01
Solyc01g007430	0.16	1.42	2.25	0.18	1.69	3.34	4.52	0.66	0.5	2.2	2.37	1.45	2.72	5.35
Solyc01g007440	21.6	23.44	104.04	3.34	11.21	20.19	29.52	18.49	7.18	13.43	27.77	23.21	13.98	117.37
Solyc01g007450	1.08	1.5	12.61	0.77	4.16	6.63	2.94	0.93	1.4	3.87	2.01	1.94	1.78	4.16
Solyc01g007460	0.84	0.33	7.13	0.5	2.9	3.02	3.35	1.84	1.23	0.76	1.75	2.15	0.64	3.57
Solyc01g007470	2.35	1.56	3.91	0.93	3.39	6.69	4.95	1.55	0.97	2.52	2.6	3.28	1.21	4.06
Solyc01g007480	0.36	0.21	0.21	0	0.25	0.26	0.21	0	0.39	0	0	0.2	0	0
Solyc01g007490	12.5	22.85	38	38.41	20.59	43.46	30.99	28.31	15.72	15.77	29.19	20.13	10.65	135.65
Solyc01g007500	5.35	5.73	14.73	0.17	4.88	18.26	25.3	2.06	0.56	1.73	2.72	1.6	1.09	10.22
Solyc01g007510	0	0	0	0	0	0	0	0	0	0	0	0	0	0
Solyc01g007520	0.73	0.42	1.59	0.22	0.75	4.56	4.43	0.43	0.14	0.22	0.57	0.38	0.24	1.01
Solyc01g007530	1.67	1.14	5.66	0.15	1.57	8.14	10.01	0.96	0.58	3.2	1.02	1.17	0.69	6.48
Solyc01g007540	0.76	0.6	2.43	0.23	0.44	5.59	6.11	0.2	0.21	0.91	1.08	0.71	0.46	1.58
Solyc01g007550	2.59	2.01	7.79	0.34	0.8	6.31	5.24	0.36	0	0.78	4.45	2.13	1.49	48.55
Solyc01g007560	0.2	0.23	0.45	0.35	0.2	1.45	1.35	0.39	0.16	0.31	0.69	0.8	0.72	0.75
Solyc01g007570	0.28	0.23	0.6	0.56	0.35	1.75	1.82	0.37	0.15	0.82	3	2.69	2.1	1.21
Solyc01g007580	0.22	0.06	0.37	0.48	0.15	1.87	1.02	0.07	0.09	0.31	2.4	1.58	0.72	2.29
Solyc01g007590	0.41	0.52	0.68	0.43	0.39	2.12	1.88	0.39	0.14	1.01	2.55	3.14	1.23	0.97
Solyc01g007600	0.97	1.03	1.63	1.15	1.79	6.76	4.83	1.09	0.75	2.7	5.66	6.9	2.45	6.48
Solyc01g007610	0.61	1.03	1.4	0.8	1.41	5.16	2.7	0.85	0.46	2.08	3.31	4.65	1.78	2.32
Solyc01g007620	1.75	2.02	1.7	2.94	5.46	14.92	4.8	1.01	0.55	6.48	6.54	6.46	4.18	5.88
Solyc01g007630	7.48	9.54	18.3	5.25	10.54	29.65	38.34	17.19	12.1	24.08	17.59	15.91	15.68	24.89
Solyc01g007640	0.11	0.13	0.11	0.31	0.21	0.7	0.64	0.12	0.05	0.47	0.29	0.49	0.42	0.32
Solyc01g007650	0.14	0.08	0.64	0.67	0.39	1.2	1.12	0.11	0.38	0.63	0.44	0.31	0.26	1
Solyc01g007660	1.69	2.69	9.15	0.58	3.75	8.61	10.3	4.08	2.63	5.57	6.47	4.78	4.02	15.27
Solyc01g007670	57.58	69.45	266.65	8.16	55.31	81.71	95.88	56.4	36.92	70.47	57.68	41.75	40.18	313.54
Solyc01g007680	0	0	0	0	0	0.32	0.13	0	0	0.1	0	0	0	0
Solyc01g007690	0.17	0.41	0.2	0	0.41	0.4	0.63	0	0	3.67	0	0.15	0.69	1.16
Solyc01g007700	1.35	3.25	0	0.1	3.05	0	0	0	0	0	0	0	0	0
Solyc01g007710	0	0	0	0	0	0	0	0	0	0	0	0	0	105.67
Solyc01g007720	8.53	14.37	25.34	3.53	16.74	30.87	25.22	2.72	1.55	159.04	5.54	7.12	15.48	19.48
Solyc01g007730	0	0	0	0	0	0	0	0	0	0	0	0	0	0
Solyc01g007740	44.52	36.64	23.34	26.82	59.59	71	63.77	62.53	55.24	78.44	102.26	108	114.52	47.81
Solyc01g007750	5.16	6.54	9.35	1.94	6.08	14.18	15.18	9.33	5.22	6.09	12.53	7.67	9.62	30.3
Solyc01g007760	7.79	7.24	6.14	11.74	12.8	10.66	8.91	13.04	14.1	19.47	11.07	15.08	23.78	11.03
Solyc01g007770	5.24	10.54	6.58	17.75	10.98	9.09	7.43	16.67	12.77	20.19	7.87	4.36	6.23	3
Solyc01g007780	2.53	1.72	2.11	16.97	0.93	0.51	0.49	0.47	0.16	0.64	0.67	0.25	0.34	0.86
Solyc01g007790	15.82	10.09	7.39	8.92	14.71	15.86	16.54	14.39	10.8	21.9	10.91	11.64	11.84	2.29
Solyc01g007800	1.61	1.59	1.2	0.98	0.47	0.08	0	0	0	0	0.08	0	0.12	2.81
Solyc01g007810	5.2	1.86	7.35	0.46	2.13	0.59	0.06	0	0.06	0	0	0	0	11.01
Solyc01g007820	4.8	4.7	3.91	11.61	5.03	7.53	5.68	3.39	4.8	6.51	5.07	7.6	9.36	7.56
Solyc01g007830	0.26	0.15	0.3	0.31	0.18	0.19	0.45	0	0.29	0.48	0	0	0.49	0.56
Solyc01g007840	11.38	10.64	6.43	11.4	13.14	18.92	16.51	16.48	18.64	26.05	20.06	22.67	22.99	4.38
Solyc01g007850	2.98	2.89	3.01	3	2.2	3.64	4.21	3.65	3.78	4.7	7.32	7.25	7.74	5.99
Solyc01g007860	90.75	121.7	73.72	148.69	145.7	162.81	220.23	127.93	141.8	91.02	156.27	134.91	107.32	55.35
Solyc01g007870	19.52	4.58	4.02	1.66	9.67	4.74	3.61	0.9	0.41	0.25	5.23	4.21	0.12	4.26
Solyc01g007880	4.45	3.77	6.36	3.73	6	6.56	6.61	6.38	3.55	6.77	5.66	4.47	5.45	5.17
Solyc01g007890	5.58	4.29	14.57	11.93	3.94	4.06	5.18	0.93	1.12	0.24	2.37	0.56	1.2	5.54
Solyc01g007900	17.92	13.56	7.76	16.45	16.05	14.99	11.19	20.41	20.08	27.49	14.59	15.96	25.12	3.18
Solyc01g007910	41.17	33.01	19.78	82.32	72.83	62.13	39.6	52.54	39.12	50.22	37.3	41.06	28.8	42.89
Solyc01g007920	16.08	17.47	21.58	14.76	14.87	17.18	33.93	40.29	44.89	39.42	50.88	59.79	84.37	9.62
Solyc01g007930	10.89	9.62	6.84	6.92	10.17	10.22	23.65	12.8	8.01	11.96	16.2	11.51	15.21	3.79
Solyc01g007940	0	0.04	0.07	0	0	0	0	0	0	0.09	1.78	0.92	0.42	0
Solyc01g007950	99.28	137.13	0.68	0.51	2.27	2.21	2.01	0.72	0.11	0.37	1.17	0.4	0.1	0.52
Solyc01g007960	0.09	0.18	0.15	8.7	0.03	0.21	0.13	0.33	0.21	0.02	0.17	0	0	0.03
Solyc01g007970	0.48	0.51	0.3	1.77	0.55	0.28	0.65	0.57	0.48	0.08	0.1	0	0	0
Solyc01g007980	5.8	6.84	6.57	1.53	5.32	9.05	11.23	11.57	6.24	1.62	0.03	0	0	0
Solyc01g007990	3.57	3.59	2.76	6.92	5.86	5.32	6.15	4.77	3.2	3.89	5.63	5.09	4.17	2.4
Solyc01g008000	573.65	624.04	260.04	379.32	529.43	414.17	743.57	1055.72	920.97	427.29	320.59	287.44	287.15	167.4
Solyc01g008010	45.33	96.8	15.32	7.21	14.2	9.16	4.95	5.73	2.37	2.21	7.31	14.55	13.47	18.54
Solyc01g008020	26.18	26.4	56.03	69.77	37.71	19.59	32.77	6.13	0.49	0.06	2.63	1.02	0.42	26.36
Solyc01g008030	0.51	0	0.15	41.71	0.35	0	0.29	0.16	0	0	0	0.14	0	0
Solyc01g008040	2.93	0.76	0	0.09	0	0	0	0	0.08	0	0	0	0	0
Solyc01g008050	22.35	6.58	0.07	5.04	0.04	0.1	0.04	0	0	0	0.09	0.1	0	0
Solyc01g008060	34.31	31.07	25.32	32.04	31.91	28.49	28.54	21.71	16.33	15	19.63	20.56	17.49	15.32
Solyc01g008070	35.9	47.09	36.27	14.56	23.7	24.96	48.49	51.01	107.72	155.94	51.17	86.61	129.57	22.88
Solyc01g008080	107.12	106.43	52.9	122.05	255.54	219.2	332.11	281.76	220.32	65.35	109.36	69.87	52.47	92.57
Solyc01g008090	463.61	437.54	247.6	564.08	1130.79	870.14	836.89	789.5	626.08	349.03	229.76	186.04	198.1	469.28
Solyc01g008100	31.73	20.35	14.11	21.1	31.41	36.15	27.47	26.19	20.37	4.83	22.95	19.79	17.53	18.98
Solyc01g008110	238.32	155.08	143.22	331.13	577.83	355.26	154.48	136.33	201.71	164.5	136.78	149.33	145.04	235.08
Solyc01g008120	8.57	12.93	11.46	29.55	12	15.65	18.2	17.33	15.97	19.78	18.14	17.21	14.49	12.14
Solyc01g008130	5.82	37.06	2.39	16.75	0.97	2.76	8.44	15.2	5.02	1.24	13.8	4.21	0.55	0.48
Solyc01g008140	3.61	8.12	2.92	26.95	3.44	6.94	9	7.01	8.56	4.4	16.31	13.84	8.55	3.32
Solyc01g008150	0.57	0	2.91	0.34	0	0	0.33	0	0	0.26	0.9	0	0.33	0
Solyc01g008160	13.06	11.43	7.88	4.97	22.97	18.68	14.9	14.69	23.23	31.38	18.43	53.27	19.02	35.13
Solyc01g008170	11.55	19.09	10.54	18.94	18.39	20.69	23.24	22.86	16.67	13.72	26.16	21.29	17.23	13.77
Solyc01g008180	15.58	11.03	15.15	13.76	14.35	7.34	8.36	10.26	7.93	3.08	7.76	6.43	2.02	8.94
Solyc01g008190	7.86	12.91	6.93	13.34	8.02	6.05	10.16	7.2	10.57	13.11	9.43	10.58	10.82	8.32
Solyc01g008200	7.38	10.91	4.21	8.91	6.64	6.69	8.21	7.6	7.82	10.07	12.02	12.81	11.92	6.01
Solyc01g008210	7.73	4.64	2	8.97	5.1	5.72	9.79	10.52	2.71	3.22	3.27	1.41	0.41	0.94
Solyc01g008220	1.9	1.9	0.81	3.48	1.53	3.51	4.6	5.66	1.07	1.4	2.54	0.73	0.56	0.82
Solyc01g008230	53.82	46.13	41.2	30.19	106.7	83.69	140.16	99.07	59.35	75.93	64.53	39.61	27.21	19.66
Solyc01g008240	575.02	615.99	0.27	1.11	0.6	0.21	2	0.85	0.26	0.08	0.07	0	0.03	0
Solyc01g008250	27.77	30.26	109.01	4.23	19.37	21.29	19.44	14.92	10.47	12.31	14.97	13.14	16.39	145.93
Solyc01g008260	15.58	14.1	6.52	10.58	12.01	7.64	10.65	18.56	14.5	14.73	14.41	10.18	5.53	10.22
Solyc01g008270	41.95	28.98	28.99	69.77	90.02	63.86	67.72	55.23	37.41	49.64	58.37	49.53	45.42	39.12
Solyc01g008280	12.06	18.45	8.3	27.54	19.68	29.84	32.4	41.3	40.51	39.18	47.82	39.74	28.55	7.76
Solyc01g008290	7.12	5.08	5.11	10.63	7	5.99	4.63	5.02	1.67	6.61	12.12	9.56	7.72	10.6
Solyc01g008300	2.04	2.88	2.55	15.02	1.44	1.91	1.91	4.66	5.77	1.83	3.03	2.77	0.81	6.3
Solyc01g008310	27.85	32.01	20.77	51.54	43.37	46.55	54.79	56.55	49.77	49.49	35.55	43.08	39.76	15
Solyc01g008320	9.42	14.96	9.49	20.98	9.97	15.1	21.04	24.94	33.61	61.2	26.08	28.35	35.11	4.59
Solyc01g008330	62.93	35.5	49.71	43.64	116.28	100.44	76.27	42.54	49.63	72.25	30.12	36.05	36.68	76.09
Solyc01g008340	13.24	9.45	10.1	21.4	22.66	23.35	11.95	19.64	16.39	24.54	14.53	13.23	8.85	9.66
Solyc01g008350	0.08	0	0	0.02	0.04	0.19	0.55	0.14	0.06	0.1	0.1	0.06	0.08	0.04
Solyc01g008360	88.04	72.89	38.35	44.07	77.06	42.41	46.25	47.1	48.31	51.45	53.37	53.74	67.18	28.15
Solyc01g008370	64.18	69.38	49.3	117.44	104.84	103.77	123.47	66.68	78.89	104.17	69.59	83.94	102.77	48.07
Solyc01g008380	0.41	0.59	0.79	1.79	2.08	1.51	2.98	2.24	0.67	2.43	2.21	1.42	0.74	2.42
Solyc01g008390	0	0	0	0	0	0	0	0	0	0	0	0	0	0
Solyc01g008400	1.07	0.41	0	0.21	0.99	0.56	1.84	1.05	1.37	0.48	1.13	2.04	0.87	1.74
Solyc01g008410	0	0	0	0.03	0	0	0	0	0	0	0.47	0.36	0.03	0
Solyc01g008420	4.98	3.86	0.16	0.41	3.91	7.67	8.58	6.9	5.39	0.64	8.22	1.57	0.25	0
Solyc01g008430	0	0.05	0	0	0	0.06	0	0	0	0	0	0	0.1	0
Solyc01g008440	23.48	33.22	7.01	6.12	3.1	4.89	5.11	7.19	1.97	10.18	17.54	15.74	12.14	5.95
Solyc01g008450	0.05	0	0	0.25	0.07	0	0	0	0	0	0	0	0	0
Solyc01g008460	14.68	12.74	7.74	12.23	14.69	11.64	12.35	14.04	10.94	12.96	15.16	13.53	11.11	12.14
Solyc01g008470	13.57	8.26	6.11	10.08	12.03	8.59	5.55	5.85	3.24	3.87	7.26	8.67	7.63	5.7
Solyc01g008480	3.22	2.94	4.62	5.66	4.34	5.38	6.63	7.52	5.6	5.95	5.42	5.61	4.64	2.7
Solyc01g008490	7.32	7.08	7.56	8.28	8.05	7.48	9.99	10.72	14.39	14.88	14.58	14.57	15.84	5.32
Solyc01g008500	0.31	0.11	0.38	1.24	0.13	0.23	0.52	0.73	0.07	0.06	1.11	0.5	0.34	0.48
Solyc01g008510	0.07	0.25	0.16	0.49	0	0.12	0.08	0.21	3.62	18.84	5.9	11.9	15.4	0.48
Solyc01g008520	1.29	0.98	1.32	2.07	2.01	4.09	7	4.52	1.36	1.2	2	2.21	4.09	3.08
Solyc01g008530	32.73	5.53	11.52	7.82	13.87	8.87	6.84	2.58	0.66	0.23	0.85	0.56	0.19	11.8
Solyc01g008540	0.38	0.67	0	0.04	2.3	0.8	1.36	0	2.67	0.06	0	0	0	0.05
Solyc01g008550	157.41	123.53	126.26	143.79	203.76	119.52	104.95	30.8	11.54	2.17	16.02	11.18	3.81	48.51
Solyc01g008560	14.92	16.47	8.92	18.33	11.85	8.94	6.51	18.77	8.25	16.81	7.99	8.04	7.28	5.83
Solyc01g008570	0.17	0	0.13	0.26	0	0	0	0.09	0	0	0.09	0	0	0
Solyc01g008580	0	0	0	0	0	0	0	0	0	0	0	0	0	0
Solyc01g008590	0	0	0	0	0	0	0	0	0	0	0	0	0	0
Solyc01g008600	14.92	7.76	3.08	3.66	58.6	31.05	12.49	7.46	4.86	5.69	5.42	5.48	2.79	4.73
Solyc01g008610	3.03	6.76	0	0.81	0	0	0	0	0	0	0	0.05	0	0
Solyc01g008620	0.89	1.65	1.2	30.78	0.1	0.17	0.4	0.27	0.12	0.45	1.33	1.03	1.12	0.75
Solyc01g008640	0	0.03	0	4.76	0	0	0	0	0	0	0	0	0	0
Solyc01g008650	0.05	0.23	0	15.69	0	0	0	0	0	0	0	0	0.06	0
Solyc01g008660	2.78	3.29	3.72	5.2	6.21	6.03	6.85	7.15	3.03	6.24	3.36	1.68	1.92	1.37
Solyc01g008670	13.69	14.3	5.88	0.4	0.46	0.12	0.26	0.36	0.08	0.16	0.04	0	0	0.18
Solyc01g008680	24.27	12.89	0.08	0.53	0.31	0.72	0.34	0.69	1.76	4.22	1.15	0.71	0.72	0.94
Solyc01g008690	0.04	0.05	0.18	8.14	0.45	0.41	0	0.05	0	0	0.25	0	0.05	0
Solyc01g008700	11.61	7.07	10.82	3.67	11.94	9.12	10.39	14.7	84.69	29.08	29.53	49.14	32.06	17.63
Solyc01g008710	0	1.5	0.96	0	0.08	0	0.04	1.45	796.04	120.13	2.68	155.54	78.1	0
Solyc01g008720	0.04	0.12	0.04	0	0.1	0	0.04	0	31.11	4.67	0.12	5.46	2.77	0
Solyc01g008730	11.95	15.15	8.3	17.43	8.07	8.9	12.81	14.22	19.82	14.46	15.97	17.55	19.96	3.33
Solyc01g008740	5.76	2.15	0	0	0	0	0.06	0	0	0	0	0	0	0
Solyc01g008750	0.02	0	0.02	0.02	0	0	0	0	0.04	0	0	0	0	0
Solyc01g008760	4.32	2.5	2.53	3.44	6.15	5.98	6.75	4.97	3.66	2.76	7.64	7.01	4.24	4.14
Solyc01g008770	19.55	16.22	20.75	23.12	26.45	23.61	21.3	17.78	8.51	10.28	12.72	8.37	7.07	14.79
Solyc01g008780	40.18	54.14	69.85	16.72	17.89	20.27	28.74	29.8	30.49	60.56	67.96	68.29	72.62	30.99
Solyc01g008790	17.56	5.98	25.62	5.96	60.69	63.35	54.51	40.88	9.21	0.68	32.8	3.48	0.64	16.51
Solyc01g008800	1.11	0.93	2.3	4.89	0.88	1.09	0.6	1.87	1.56	0.89	0.61	0.18	0.11	0.32
Solyc01g008810	30.22	31.92	19.65	22.13	26.94	17.72	28.86	16.69	14.22	9.26	15.04	14.97	15.66	8.35
Solyc01g008820	53.46	32.81	36.27	38.06	37.55	26.36	18.2	25.36	38.74	42.19	26.47	29.99	25.67	22.65
Solyc01g008830	2.44	4.33	8.41	0.03	0.38	0.28	0.54	0.71	0.66	0.16	1.37	0.77	0.15	4.17
Solyc01g008840	34.06	41.04	23.89	30.79	37.48	31.49	25.24	40.17	40.41	46.61	38.01	42.61	34.03	23.36
Solyc01g008850	67.29	133.97	59.26	10.07	44.26	40.46	45.86	85.18	95.64	116.71	36.16	44.86	63.48	59.06
Solyc01g008860	0	0	0	0	0	0	0	0	0	0	0	0	0	0
Solyc01g008870	0	0	0	0	0	0	0	0.17	0	0	0	0	0	0
Solyc01g008880	0.15	0.17	0.17	0	0	0	0.08	0.11	0.08	0	0	0	0.17	0
Solyc01g008890	12.82	16.5	12.86	11.79	10.44	9.37	12.76	8.06	5.82	8.56	7.77	6.59	6.22	12.71
Solyc01g008900	3.32	2.34	3.7	3.78	5.36	5.08	3.05	4.18	3.01	3.66	3.83	5.53	2.56	3.09
Solyc01g008910	2.05	6.44	1.37	3.3	1.73	0.67	1.25	1.66	4.97	10.11	9.09	14.98	13.44	0.68
Solyc01g008920	5.2	13.83	42.17	0.43	2.55	3.24	3.75	4.21	3.03	1.92	10.23	8.93	3.12	31.35
Solyc01g008930	12.78	10.98	6.64	2.07	12.62	9.02	6.45	6.19	3.31	2.28	8.53	7.24	5.05	14.2
Solyc01g008940	3.22	1.08	13.66	1.37	0.16	0	0	0	0	0	1.78	0.26	0.26	3.07
Solyc01g008950	275.41	266.24	134.72	256.48	292.3	194.49	228.6	218.39	219.79	141.69	221.29	194.81	144.55	84.15
Solyc01g008960	121.07	100.33	49.52	150.8	168.15	197.69	233.71	148.66	108.53	57.45	168.72	132.66	101.01	37.5
Solyc01g008970	129.93	173.18	134.06	207.57	212.66	214.16	341.97	223.75	241.82	116.11	99.17	100.82	100.8	102.12
Solyc01g008980	8.81	8.29	6.47	7.04	7	5.87	9	9.56	11.61	12.63	10.07	9.03	11.53	3.15
Solyc01g008990	20.36	17.67	10.9	14.29	21.73	16	19.15	15.12	12.57	15.22	18.53	20.35	20.49	18.04
Solyc01g009000	20.93	24.3	21.93	33.66	36.15	35.26	54.9	35.09	28.89	23.31	33.7	28.38	37.08	7.89
Solyc01g009010	48.94	38.97	25.55	7.39	40.09	23.9	20.09	16.51	37.46	54.44	66.69	139.3	103.25	24.49
Solyc01g009020	159.19	172.83	110.2	103.63	156.44	125.63	159.46	175.06	163.21	73.59	457.77	421.79	317.59	51.97
Solyc01g009030	6.81	4.71	4.12	18.11	13.08	14.21	13.88	14.88	14.03	19.67	19.19	28.07	26.03	4.87
Solyc01g009040	4.64	0.92	1.26	9.21	6.4	0.99	0.68	0.17	0	0	0.27	0.19	0	6.36
Solyc01g009050	19.61	21.56	21.23	25.17	22.78	21.13	26.43	24.63	25.66	44.16	49.14	43.76	51.84	22.55
Solyc01g009060	12.79	20.48	8.15	19.14	14.69	17.86	16.37	17.42	16.64	21.28	26.47	26.92	25.38	13.21
Solyc01g009070	19.37	16.65	5.15	9.09	4.8	7.85	9.85	8.33	5.73	4.04	13.8	9.24	3.72	3.75
Solyc01g009080	95.3	68.53	193.04	0.07	28.44	23.07	8.07	14.2	18.91	1.68	6.43	11.5	12.06	127.49
Solyc01g009090	24.56	32.54	18.09	33.61	34.61	26.6	45.44	35.63	35.27	38.74	40.72	37.64	40.43	18.5
Solyc01g009100	88.74	67.22	46.02	92.27	175.51	162.61	80.17	81.29	58.11	70.26	42.14	51.11	30.67	93.12
Solyc01g009110	6.13	7.63	10.79	3.33	5.09	5.54	8.43	8.12	10.03	17.55	7.73	6.56	16.02	9.63
Solyc01g009120	4.3	5.39	11.55	4.09	3.86	5.51	8.96	8.24	8.68	14.55	9.24	4.57	12.14	9.78
Solyc01g009130	0	0	0	0	0	0	0	0	0	0	0	0	0	0
Solyc01g009140	0	0	0	0	0	0	0	0	0	0	0	0	0	0
Solyc01g009150	12.74	9.2	8.31	10.96	15.72	15.06	9.39	14.5	9	12.63	14.78	9.7	5.91	4.21
Solyc01g009160	1.35	1.66	14.48	26.31	9.48	3.33	0.77	31.07	10.38	9.81	1.69	2.48	2.32	0.21
Solyc01g009170	23.52	76.43	42.73	104.46	15.77	28	53.24	98.39	125.21	62.13	105.83	58.25	29.3	14.5
Solyc01g009180	11.91	16.88	10.85	17.63	13.97	16.61	10.67	16.49	21.53	28.57	19.12	22.15	23.26	12.04
Solyc01g009190	0.4	0.04	0.08	0.08	0	0	0.04	0	0	0	0.05	0	0	0
Solyc01g009200	3.32	1.83	3.09	6.89	2.04	1.42	2.49	0.64	0.15	0.04	1.19	0.76	0.16	3.14
Solyc01g009210	0.23	0	0	0	0	0	0	0	0	0	0	0	0	0
Solyc01g009220	1.49	0.69	1.91	1.01	1.39	0.56	0.72	0.08	0	0	0.17	0.12	0	3.05
Solyc01g009230	1.81	2.61	7.76	10.52	3.01	4.95	4.29	5.56	3.64	1.83	6.15	3.6	0.37	8.92
Solyc01g009240	67.17	15.02	0.22	0.19	0.03	0	0.11	0.13	0.05	0.02	0	0	0	0.06
Solyc01g009250	5.15	10.51	0.87	0.49	0.66	0.77	1.28	1.45	0.97	0.16	0.19	0.13	0.21	0.08
Solyc01g009260	0	0	0.87	0.51	0.04	0.05	0	0	0	0	0	0	0	0.04
Solyc01g009270	0.03	0.07	0.11	0.04	0	0	0	0	0	0	0.05	0	0	0
Solyc01g009280	12.21	14.55	11.74	18.61	12.11	12.02	13.84	18.12	14.54	16.91	21.7	17.33	17.8	9.47
Solyc01g009290	12.09	14.09	5.89	14.53	11.95	9.62	11.19	10.84	11.33	14.95	14.98	13.4	15.51	7.03
Solyc01g009300	7.32	11.9	7.09	58.33	13.59	36.69	52.16	35.54	14.82	11.91	19.06	6.26	1.59	2.69
Solyc01g009310	56.33	41.1	46.04	116.76	98.03	106.64	102.05	129.58	55.33	65.29	92.13	73.38	50.94	38.49
Solyc01g009320	0	0.12	0	0.08	0	0	0	0	0	0.03	0	0	0	0
Solyc01g009330	0.14	0.12	0.15	0.48	0	0	0	0	0	0	0	0	0	0
Solyc01g009340	2.36	1.07	1.07	0.94	2.75	0.96	0.79	0.6	0.21	0.06	0.64	0.34	0.15	2.6
Solyc01g009350	0.88	0	0	0.05	0	0	0	0	0	0	0	0	0	0
Solyc01g009360	0	0	0	0	0	0	0	0	0	0	0	0.09	0	0
Solyc01g009370	0.26	0.77	0	17.2	0	0.09	0.03	0.05	0	0	0.05	0.07	0.1	0
Solyc01g009380	6.18	5.44	9.29	11.38	8.2	7.29	7.68	8.34	7.41	9.26	10.31	9.43	9.77	7.97
Solyc01g009390	5.45	8.47	3.55	12.25	4.02	6.67	8.34	8.97	14.65	14.87	12.25	11.81	15.75	1.99
Solyc01g009400	0	0	0	5.02	0	0	0	0	0	0	0	0	0	0
Solyc01g009410	0	0	0	14.57	0	0	0	0	0	0	0	0	0	0
Solyc01g009420	104.29	71.41	79.96	137.32	247.3	322.45	333.58	316.23	257.69	156.75	325.29	238.14	263.28	78.6
Solyc01g009430	84.38	158.78	25.05	26.63	56.99	110.66	234.61	282.66	600.75	212.07	443.6	184.02	58.56	2.33
Solyc01g009440	0.82	0	0	0	0	0.1	0	0	0	0	0	0	0	0
Solyc01g009450	73.32	81.43	74.04	107.98	81.53	92.29	156.68	147.14	223.96	101.53	47.75	41.66	32.76	12.75
Solyc01g009460	0	0	0	0	0	0	0	0	0	0	0	0	0	0
Solyc01g009470	0.04	0	0	0.09	0	0	0	0	0	0	2.55	1.24	0.97	0
Solyc01g009480	4.56	18.57	0.33	1.62	0.05	0	0.07	0.12	0.04	0	0	0.31	0.04	0
Solyc01g009490	0	0	0	0	0	0	0	0	0	0	0	0	0	0
Solyc01g009500	7.1	8.3	10.47	12.2	4.73	3.67	3.56	6.13	3.1	3.4	5.56	3.77	3.37	8.73
Solyc01g009510	0	0	0	0	0	0	0	0	0	0	0	0	0	0
Solyc01g009520	96.44	67.14	58.33	109.94	227.29	150.16	183.66	164.05	113.4	90.62	69.39	62.26	45.49	84.19
Solyc01g009530	0	0	0	0.08	0	0	0.08	0	0	0	0	0	0.24	0
Solyc01g009540	0	0	0	0	0	0	0	0	0	0	0	0	0	0
Solyc01g009550	0	0	0	0	0.23	0.24	0.37	0.21	0	0.15	1.01	0.36	0.19	0
Solyc01g009560	0	0	0	0.88	0	0	0	0	0	0	0	1.72	16.76	0
Solyc01g009570	18.15	12.72	34.14	0	2.21	0.59	0.09	0.1	0	0	0	0	0	4.08
Solyc01g009580	0.52	0	0	2.53	0.09	0	0.08	0	0	0	0.5	0.11	1.93	0
Solyc01g009590	989.23	0	0	0	0	0	0	0.13	0.09	0	0	0	0	0
Solyc01g009600	16.24	12.93	0.03	0.03	0	0	0.09	0.08	0	0	0	0	0	0
Solyc01g009610	30.27	22.26	31.16	30.4	62.49	43.49	39.66	36.72	15.83	12.13	22.98	10.98	10.09	28.79
Solyc01g009620	17.72	12.93	9.29	13.75	38.03	28.43	26.58	22.53	20.51	34.65	27.68	39.89	36.69	7.81
Solyc01g009630	22.65	22.25	22.29	25.99	39.93	29.85	30.5	27.24	30.43	49.72	28.94	51.36	55.28	27.21
Solyc01g009640	0	0	0	0	0	0	0	0	0	0	0	0	0	0
Solyc01g009650	0	0	0.18	0.37	0	0	0	0	0	0	0	0	0	0
Solyc01g009660	0	0	0	0	0	0	0	0	0	0	15.1	5.41	3.78	0
Solyc01g009670	1.41	1.73	9	1.02	2.34	1.39	1.07	0.76	0.23	0.1	0.53	0.27	0.07	13.16
Solyc01g009680	32.87	11.7	64.34	0.04	1.56	1.5	0.49	0.24	2.13	6.59	15.54	22.19	9.99	4.03
Solyc01g009690	0.8	1.01	0.94	5.24	0	0.37	0.12	0.93	0.22	0.42	2.95	4.92	1.87	1.07
Solyc01g009700	0.45	0.37	0.84	1.09	0.06	0.07	0.13	0.42	0.14	0.29	2.6	5.64	1.58	0.68
Solyc01g009710	0	0	0	0	0	0	0	0	0	0	0	0	0	0
Solyc01g009720	0.34	0.3	0.87	3.58	0.24	0.06	0	0.07	0.05	0.04	0.07	0.1	0.15	0.3
Solyc01g009730	0.09	0	0	0	0	0	0	0	0	0	0	0	0	0.06
Solyc01g009740	0	0.08	0	0	0	0	0	0	0	0	0	0	0	0
Solyc01g009750	71.31	90.84	49.47	75.11	83.35	77.57	101.6	142.12	139.46	178.68	125.9	90.43	83.61	17.54
Solyc01g009760	1.73	3.3	2.83	7.02	0.75	0.63	0.21	1.75	1.3	0.62	3.9	3.55	2.08	3.21
Solyc01g009770	8.67	1.79	2.45	19.43	11.89	5.15	3.55	2.53	5.61	2.83	0.3	5.65	10.26	4.53
Solyc01g009780	32.91	50.36	22.05	30.98	28.08	20.42	24.92	43.51	31.82	62.91	20.38	25.15	37.89	8.07
Solyc01g009790	0	0	0	0	0	0	0	0	0	0	0	0	0	0
Solyc01g009800	0	0	0	0	0	0	0	0	0	0	0	0	0	0
Solyc01g009810	0.08	0.09	0.41	1.37	0.2	0.59	0	0.69	0	0.45	0.23	0	0	0
Solyc01g009820	6.11	21.99	6.55	12.82	5.08	7.93	8.98	16.12	14.94	17.57	20.3	21.85	28.28	7.31
Solyc01g009830	0.48	0.39	0.04	5.49	0	0.06	0.47	3.85	0.12	0.04	2.24	0.15	0.13	0
Solyc01g009840	0	0	0	0.21	0	0	0.07	0	0.06	0	0.09	0	0.08	0.4
Solyc01g009850	31.23	20.22	13.01	14.07	30.46	13.46	11.32	10.49	12.86	14.18	13.43	14.46	12.87	8.5
Solyc01g009860	23.7	114.85	121.07	92.77	30.49	28.61	17.92	16.42	31.98	3.07	14.02	26.32	14.75	24.58
Solyc01g009870	10.73	3.24	0.06	0.36	19.12	23.09	44.34	20.14	0.72	2.86	9.38	0.55	1.2	0
Solyc01g009880	1.99	0.63	0	0	0	0	0	0	0	0	0	0	0	0
Solyc01g009890	0.33	0.13	0.25	0	0	0	0	0	0	0	0	0	0	0
Solyc01g009900	1.1	5.35	0.53	0	0.38	0	0	0	0	0	0	0	0	0.78
Solyc01g009910	0.48	0.28	0	0	0	0	0	0	0	0	0	0	0	0
Solyc01g009920	0.63	0.04	0	0	0	0	0	0	0	0	0.03	0.19	2.43	0
Solyc01g009930	0	0.06	0.2	0.99	0.04	0.08	0.06	0.2	0.03	0	0	0	0	0
Solyc01g009940	0	0	0	0	0	0	0	0	0	0	0	0	0	0
Solyc01g009950	0	0	0.11	0.11	0	0	0	0	0	0	0.29	3.11	4.57	0
Solyc01g009960	0.52	0.66	0	0	0	0	0	0	0	0	0	0	0.09	0
Solyc01g009970	13.64	12.1	21.58	8.99	19.06	16.72	17.6	10.73	12.7	21.18	13.15	20.73	24.56	36.27
Solyc01g009980	0	0	0	0	0	0	0	0	0	0	0	0	0	0
Solyc01g009990	124.36	82.7	121.09	29.71	173.28	138.83	79.02	61.44	59.02	100.78	72.51	98.76	104.69	486.77
Solyc01g010000	11.26	14.91	12.57	17.58	6.13	4.99	5.9	5.33	8.7	8.12	7.52	8.22	11.1	8.46
Solyc01g010010	0.17	0	0.07	0.21	0	0	0.07	0	0	0	0	0	0	0
Solyc01g010020	11.34	3.67	6.6	18.01	2.63	2.08	1.32	4.98	2.53	0.89	2.64	2.16	0.86	6.4
Solyc01g010030	4.78	5.71	6.25	14.94	6.13	4.53	3.18	2.39	2.47	2.71	2.76	2.01	2.37	8
Solyc01g010040	0	0	0	0	0	0	0	0	0	0	0	0	0	0
Solyc01g010050	26.99	29.02	45.85	29.81	23.48	33.98	45.9	27.67	15.28	17.9	45.13	19.97	19.6	58.57
Solyc01g010060	1.6	1.07	1.6	2.41	3.22	1.75	1.05	9.2	6.04	38.12	1.82	1.18	0.75	0.17
Solyc01g010070	0	0	0	0	0	0	0	0	0	0	0	0	0	0
Solyc01g010080	0.12	0.07	0.09	56.25	0	0	0	0.03	0	0.04	0.06	0.55	0.5	0.08
Solyc01g010090	0	0	0	0	0	0	0.06	0	0	0	0	0	0	0
Solyc01g010100	0	0	0	0	0	0	0	0	0	0	0	0	0	0
Solyc01g010110	0	0	0	0	0	0	0	0.17	0	0.11	0	0	0	0
Solyc01g010120	0	0	0	0	0	0	0	0	0	0	0	0	0	0
Solyc01g010130	19.63	68.21	7.61	8.85	7.09	7.68	8.56	3.64	1.39	1.37	5.52	4	3.08	3.36
Solyc01g010140	0	0	0.04	0	0	0	0	0	0	0	0	0	0	0
Solyc01g010150	22.64	14.15	3.95	10.63	0.39	0.41	0.71	2.66	2.85	5.81	0.78	1.6	0.34	1.3
Solyc01g010160	0.49	0	0	0	0.14	0	0	0.15	2.33	32.86	0.6	1.69	77.21	0
Solyc01g010170	0	0	0	0	0	0	0	0	2.45	49.86	0	3.84	92.11	0
Solyc01g010180	18.19	20.82	62.44	4.86	71.58	57.07	45.56	30.7	3.14	2.93	4.2	2.01	1.65	18.51
Solyc01g010190	25.48	20.63	9.83	18.5	41.72	30.54	37.3	20.43	16.16	22.07	17.46	10.05	11.52	1.25
Solyc01g010200	110.89	92.11	21	48.17	267.3	243.56	254.29	201.04	92.08	52.23	145.15	53.93	27.57	4.37
Solyc01g010210	0	0.09	0	0	0	0	0	0.1	0	0.42	0	0	0	0
Solyc01g010220	10.89	8.53	5.52	9.04	19.16	13.43	10.08	8.25	4.3	4.66	3.55	2.26	1.82	2.14
Solyc01g010230	33.51	29.64	12.3	80.07	61.98	74.1	52.8	59.68	21.88	64.11	52.86	61.45	26.78	8.41
Solyc01g010240	1.38	0	0	0	0	0	0	0	0	0	0	0	0	0
Solyc01g010250	9.43	7.75	8.2	0	14.34	9.28	6.02	13.04	23.36	14.06	14.61	17.18	16.27	16.42
Solyc01g010260	0	0	0	0.06	0	0	0	0	0	0	0	0	0	0
Solyc01g010270	90.18	58.81	70.91	133.63	190.15	164.19	148.95	221.5	69.27	56.67	98.87	38.83	26.92	21.59
Solyc01g010280	1.63	2.42	0.08	0.08	0	0	0	0	0	0	0	0	0	0
Solyc01g010290	10.37	9.9	17.42	51.64	8.07	9.17	7.74	9.45	6.34	4.25	7.44	5.46	3.67	4.27
Solyc01g010300	0	0	0	0	0	0	0	0	0	0	0	0	0	0
Solyc01g010310	35.57	9.52	6.52	41.12	33.89	48.8	37.85	22.47	13.03	0.29	11.63	13.84	7.07	5.22
Solyc01g010320	0.08	0	0	0	0	0	0	0	0	0	0	0	0	0
Solyc01g010330	0	0	0	0	0	0	0	0	0	0	0	0	0	0
Solyc01g010340	0.21	0.46	0.24	0.36	0.38	0.18	0.31	0.09	0.2	0.33	0	0	0	0
Solyc01g010350	3.29	0.04	0	13.18	0	0	0.11	0.14	0.1	0	0.2	0.16	0	0
Solyc01g010360	58.59	4.88	0	0	0.06	0.07	0.65	0.79	0.1	0.08	1.01	2.1	0.22	0
Solyc01g010370	7.26	2.12	3.8	4.88	4.07	2.64	2.23	1.97	0.97	0.4	1.69	1.04	0.61	1.8
Solyc01g010380	0.58	0.68	0	0	0	0	0	0	0	0	0	0	0	0.28
Solyc01g010390	63.95	4.16	7.64	18.42	9.18	8.41	9.54	4.06	0.98	1.24	10.08	3.85	1.48	12.05
Solyc01g010400	0	0	0	0	0	0	0	0	0	0	0	0	0	0
Solyc01g010410	0.5	0.26	0	0	0.31	0.57	0.75	1.92	3.04	0.66	3.48	3.01	1.33	0.05
Solyc01g010420	0.3	0.21	0	0.97	0	0	0	0.08	0	0.06	0	0.07	0	0
Solyc01g010430	28.12	11.37	5.39	18.19	4.53	6.8	3.78	26.15	23.91	28.94	13.53	7.84	9.04	0.72
Solyc01g010440	23.42	25.66	17.75	38.58	42.02	36.52	67.45	43.55	39.66	28.52	48.19	35.93	33.11	17.12
Solyc01g010450	0	0	0	0	0	0	0	0	0	0	0	0	0	0
Solyc01g010460	1.83	1.59	4.77	1.58	3.31	2.84	4.14	3.21	1.33	2.32	2.93	3.95	2.24	17.84
Solyc01g010470	4.66	4.56	11.51	3.83	5.46	4.74	6.79	7.55	3.85	5.09	6.64	6.78	4.86	14.4
Solyc01g010480	11.14	19.08	175.46	1.83	0.35	1.36	6.43	33.97	84.5	21.76	19.01	12.48	13.86	153.5
Solyc01g010490	0	0	0	0.14	0	0	0.11	3.98	17.85	24.52	7.3	12.91	24.19	0
Solyc01g010500	17.88	0.16	0.2	0	0	0	0	0.1	0	0	0.06	0	0	0
Solyc01g010510	1.18	0.9	1.5	1.39	0.7	0.83	0.71	0.76	0.63	0.91	1.2	0.82	0.6	2.23
Solyc01g010520	16.78	19.64	21.7	1.76	19.36	15.17	14.54	8	0.81	0.12	6.97	4.17	1.22	20.25
Solyc01g010530	1.06	0	0	0	0.04	0	0	0	0	0	0	0	0	0
Solyc01g010540	215.96	179.24	98.2	210.84	419.8	274.3	358.08	260.35	221.93	170.37	143.82	123.36	103.08	212.35
Solyc01g010550	0	0	0	0	0	0	0	0	0	0	0	0	0	0
Solyc01g010570	12.1	13.61	8.62	10.63	16.43	18.62	33.97	30.05	25.48	15.29	21.36	19.44	17.36	12.96
Solyc01g010580	210.87	199.48	102.45	268.58	471.52	364.94	548.59	350.64	295.11	187.49	163.15	139.15	110.75	202.01
Solyc01g010590	20.55	15.48	12.24	35.18	31.49	20.47	22.29	21.83	14.59	17.11	21.49	16.45	12.78	7
Solyc01g010600	5.11	4.17	0.06	0.17	0	0	0	0	0	0	0	0	0	0.59
Solyc01g010610	0	0	0	0	0	0	0	0	0	0	0	0	0	0
Solyc01g010630	0.04	0	0	0	0	0	0	0	0	0.06	0	0	0.05	0
Solyc01g010640	14.13	30.74	53.97	4.51	8.37	15.4	16.49	18.54	32.36	72.05	24.13	34.5	61.45	89.12
Solyc01g010650	45.26	29.21	8.13	19.23	21.45	19.72	39.96	34.44	35.36	19.46	29.08	23.93	12.66	5.8
Solyc01g010660	8.65	10.2	4.2	6.91	13.4	8.89	8.58	15.25	9.23	26.89	8.13	9.83	14.09	6.77
Solyc01g010670	0.14	0	0	0	0	0	0.32	0	0	0	0	0.24	0	0
Solyc01g010680	0	0	0	0	0	0	0.06	0	0	0	0	0.08	0	0
Solyc01g010690	0	0	0	0	0	0	0	0	0	0	0	0	0	0
Solyc01g010700	11.69	11.97	7.53	2.05	15.43	20.53	25.85	14.41	13.51	19.28	20.61	26.05	23.52	18.24
Solyc01g010710	1.82	0.49	3.58	30.69	1.17	1.04	0.97	2.31	0.11	0	3.73	0.77	0.03	1.07
Solyc01g010720	0	0	0	10.22	0	0	0	0	0	0	0	0	0	0
Solyc01g010730	0	0	0	2.75	0	0	0	0	0	0	0	0	0	0
Solyc01g010740	12.41	3.31	0	0	0.04	0	0.06	0	0	0	0	0	0	0
Solyc01g010750	145.3	246.63	81.16	306.07	223.21	311.64	424.52	319.37	370.93	344.38	231.14	270.12	268.91	48.29
Solyc01g010760	121.19	93.75	31.05	88.3	63.16	39.2	41.77	32.8	77.29	100.7	47.87	90.6	143.9	43.64
Solyc01g010770	0.65	2.47	9.82	3.83	0.71	2.18	7.19	5.17	3.05	0.24	2.16	1.64	0.25	0.25
Solyc01g010780	22.03	25.26	19.96	29.34	26.18	22.76	25.28	21.01	20.7	20.89	27.9	26.68	24.98	10.71
Solyc01g010790	0.13	0	0	0	0	0	0	0	0.05	0	0	0	0	0
Solyc01g010800	1.79	1.57	0.52	1.07	0	2.16	3.07	4.44	3.88	0.81	0	0	0	0
Solyc01g010810	7.57	8.53	9.33	9.79	12.21	11.03	9.97	14.61	10.26	14.38	11.33	11.16	11.04	7.44
Solyc01g010820	7.01	12.26	5.95	14.8	7.92	14.95	11.7	12.85	14.78	11.76	22.1	22.56	14.41	12.04
Solyc01g010830	13.12	10.24	10.54	9.43	14.74	14.46	13.07	17	21.01	19.41	21.57	33.77	74.04	15.75
Solyc01g010840	0	0	0	0	0	0	0	0	0	0	0	0	0	0
Solyc01g010850	0	0	0	0	0	0	0	0	0	0	0	0	0	0
Solyc01g010860	9.91	19.79	9.96	14.12	6.33	9.28	12.63	9.24	9.78	11.6	16.65	13.29	17.03	3.14
Solyc01g010870	12.3	14.82	12.05	25.35	16.19	20.83	25.07	37.21	78.56	91.75	50.5	106.51	71.56	13.43
Solyc01g010880	35.68	77.58	7.6	11.05	6.99	6.62	8.03	6.07	4.7	6	5.38	4.92	4.54	3.93
Solyc01g010890	3.63	3.34	0	0.1	0.06	0	0	0	0	0	0	0	0	0
Solyc01g010900	22.49	0	0	0.03	0	0	0.03	0	0	0	0	0	0	0
Solyc01g010910	1.46	0.41	1.02	0.1	0.06	0	0.05	0	0	0	0	0	0	0.55
Solyc01g010920	3.12	1.18	1.43	3.99	1.39	0.97	1.25	1.58	1.2	0.46	1.31	1.53	0.95	0.94
Solyc01g010930	2.17	0.53	1.48	3.1	1.46	1.18	1.26	1.7	0.55	0.41	1.95	1.7	0.8	1.41
Solyc01g010940	37.02	35.25	26.9	39.09	25.38	21.59	10.49	19.53	20.51	39.99	22.02	24.47	20.27	25.17
Solyc01g010950	33.25	38.23	11.82	3.27	12.21	9.65	12.42	12.5	13.14	15.58	13.88	13.78	19.95	7.52
Solyc01g010960	17.59	16.19	8.07	18.72	50.69	19.64	24.64	20.38	13.11	11.56	8.07	8.71	6.76	0
Solyc01g010970	1	1.92	0.31	1.84	0.09	0.13	0.02	0.41	0.59	0.64	0.3	0.38	0.46	0.17
Solyc01g010980	20.58	33.59	20.9	1.95	19.3	30.82	36.95	19.32	6.29	0.38	0	0	0	0
Solyc01g010990	3.84	2.3	3.13	6.92	4.71	6.82	5.52	8.15	7.27	7.24	10.91	5.5	1.53	3.37
Solyc01g011000	243.75	327.22	194.28	306.14	290.71	222.43	201.16	252.92	283.99	256.3	172.43	247.95	262.72	213.56
Solyc01g011010	5.08	5.67	4.69	8.29	2.93	2.6	3	6.52	4.44	7.91	9.01	6.42	8.57	4.72
Solyc01g011020	0	0.32	0	0.32	0	0	0	0	0	0.25	0	0	0	0
Solyc01g011030	23.43	22.94	6.82	9.47	16.73	17.58	30.94	26.94	25.99	16.94	28.02	24.9	15.16	8.72
Solyc01g011040	60.79	33.56	28.2	44.44	81.43	62.64	32.28	51.15	34.59	36.12	46.13	34.5	26.48	19.87
Solyc01g011050	446.56	679.39	0.31	1.15	0.5	0.52	2.34	0.92	0.4	0	0.05	0.04	0.31	0
Solyc01g011060	0	0	0	0.19	0	0	0	0	0	0	0	0.28	0	0
Solyc01g011070	0	0	0	0	0	0	0	0	0	0	0	0	0	0
Solyc01g011080	0	0	0	0.1	0.11	0.12	0.09	0	0	0	0	0	0	0
Solyc01g011090	1.08	1.07	2.35	3.07	1.87	2.56	2.9	3.77	3	3.28	3.41	2.77	2.84	1.09
Solyc01g011100	12.01	13.79	21.88	27.17	19.25	17.36	17.79	25.98	24	23.14	25.37	21.08	22.78	16.01
Solyc01g011110	0	0	0	0	0	0	0	0	0	0	0	0	0	0
Solyc01g011130	0	0	0	0	0	0	0.03	0	0	0	0.08	0	0.03	0
Solyc01g011150	0	0	0	0	0	0	0	0	0	0	0	0	0	0
Solyc01g011170	0	0	0	0	0	0	0	0	0	0	0	0	0	0
Solyc01g011180	4.74	3.67	2.55	4.8	4.97	4.28	13.05	11.82	7.64	6.03	11.91	8.76	7.86	6.26
Solyc01g011190	0.68	1.04	0.26	1.07	0.62	0.38	1.54	1.59	1.23	1.61	4.53	2.17	4.21	0
Solyc01g011200	0.59	0.34	0.8	0.28	0.73	1.22	1	0.65	0.58	1.27	0.28	0.36	0.21	0.51
Solyc01g011220	0.59	0.61	0.59	0.54	0.36	0.51	1.33	0.51	0.57	1.1	0.61	0.36	0.69	0.36
Solyc01g011230	0.44	0.86	0.84	0.18	0	2.12	1.67	0.6	0.65	0.53	0	0.17	0.92	0
Solyc01g011240	0	0	0	0	0	0	0	0	0	0	0	0	0	0
Solyc01g011250	0	0	0	0	0	0	0	0	0	0	0	0	0	0
Solyc01g011260	0	0	0	0	0	0	0	0	0	0	0	0	0	0
Solyc01g011270	0.13	0.15	0.15	0	0.18	0.37	0.29	0.36	0.28	0.12	0	0	0	0
Solyc01g011280	0	0	0	0	0	0	0	0	0	0	0	0	0	0
Solyc01g011290	0	0	0	0	0	0	0	0	0	0	0	0	0	0
Solyc01g011300	0	0	0	0	0	0	0	0	0	0	0	0	0	0
Solyc01g011310	0.05	0.06	0	0	0	0	0	0	0.06	0	0	0	0	0
Solyc01g011320	0.2	0.12	0	0	0	0	0	0	0.11	0	0.16	0	0	0
Solyc01g011330	0	0	0	0	0.11	0	0	0	0.09	0.07	0	0.09	0	0
Solyc01g011340	39.56	35.66	32.98	45.69	42.2	34.95	20.63	38.51	34.71	32.51	37.44	36.05	27.78	27.75
Solyc01g011350	25.49	17	25.57	39.8	181.43	188.98	327.74	120.51	82.34	77.77	63.73	41.83	47.42	7.43
Solyc01g011370	0.13	0	0	0.16	0	0	0	0	0	0.24	0	0	0	0
Solyc01g011390	14.87	34.61	0	0	0.07	0	0.18	0	0.06	0	0	0	0	0
Solyc01g011400	0	0	0	0	0	0	0	0	0	0	0	0	0	0
Solyc01g011410	0.77	0.67	1.54	0.46	1.08	3.94	1.77	1.03	0.84	2.25	6.07	4.39	0.95	3.76
Solyc01g011420	0	0	0	0	0	0	2.05	1.67	1.33	1.06	7.47	0	2.82	0
Solyc01g011430	0.35	0.18	0.09	7.09	0	0.04	0.03	0	0	0	3.05	1.32	0.12	0
Solyc01g011450	0	0	0.22	0	0	0	0	0	0	0	0	0	0	0
Solyc01g011460	0	0	0.11	0	0	0	0	0	0	0	0	0	0	0
Solyc01g011470	0	0	0	0	0	0	0	0	0	0	0	0	0	14.56
Solyc01g011480	0	0	0	0	0	0	0	0	0	0	0	0	0	0
Solyc01g011490	0.51	0.12	0.11	0	0	0	0	0	0	0	0	0	0	0
Solyc01g011500	0	0	0	0	0	0	0	0	0	0.2	0	0	0	0
Solyc01g011510	59.33	70.02	42.99	5.68	18.03	14.36	6.69	13.42	12.52	16.69	9.47	4.47	2.36	27.8
Solyc01g011520	0	0	0	0	0	0	0	0	0	0	0	0	0	0
Solyc01g011530	0	0	0	0	0	0	0	0	0	0	0	0	0	0
Solyc01g011540	0	0	0	0	0	0	0	0	0	0	0	0	0	0
Solyc01g012540	0	0	0	0	0	0	0	0	0	0	0	0	0	0
Solyc01g012550	0	0	0	0	0	0	0	0	0	0	0	0	0	0
Solyc01g012560	0	0	0	0	0	0	0	0	0	0	0	0	0	0
Solyc01g012570	0	0	0	0	0	0	0	0	0	0	0	0	0	0
Solyc01g012580	0.34	0.6	0.78	1.01	0	0.57	0.39	1.63	2.58	2.87	0	0	0	0
Solyc01g012590	0	0	0	0	0	0	0	0	0	0	0	0	0	0
Solyc01g012600	0	0	0	0	0	0	0	0	0	0	0	0	0	0
Solyc01g012610	0	0	0	0	0	0	0	0	0	0	0	0	0	0
Solyc01g012620	0	0.14	0	0	0	0	0	0.15	0.13	0.41	0	0	0	0
Solyc01g012630	0	0	0	0	0	0	0	0	0	0	0	0	0	0
Solyc01g012640	0	0	0	0	0	0	0	0	0	0	0	0	0	0
Solyc01g012650	0.11	0.26	0.13	0	0	0	0	0.33	0.12	0.47	0	0	0	0
Solyc01g012660	0	0	0	0	0	0	0	0	0	0	0	0	0	0
Solyc01g012670	0	0	0	0	0	0	0	0	0	0	0	0	0	0
Solyc01g012680	0	0	0	0	0	0	0	0	0	0	0	0	0	0
Solyc01g012690	0	0	0	0	0	0	0	0	0	0	0	0.14	0	0
Solyc01g012700	10.17	11.58	5.85	0.46	2.58	1.59	0.63	2.21	1.51	2.66	1.2	0.47	0.13	2.08
Solyc01g012710	0	0	0	0	0	0	0	0	0	0	0	0	0	0
Solyc01g012720	0	0	0	0	0	0	0	0	0	0	0	0	0	0
Solyc01g012730	0	0	0	0	0	0	0	0	0	0	0	0	0	0
Solyc01g012740	0	0	0	0	0	0	0	0	0	0	0	0	0	0
Solyc01g012750	27.03	28.87	22.96	2.87	8.9	4.49	2.91	5.98	6.03	7.57	3.36	2.21	1.35	20.31
Solyc01g012760	10.37	7.94	7.22	0.83	1.73	1.29	0.16	1.21	1.51	1.97	1.29	0.43	0.26	1.08
Solyc01g013760	0	0	0	0	0	0	0	0	0	0	0	0	0	0
Solyc01g013770	0	0	0	0	0	0	0	0	0	0	0	0	0	0
Solyc01g013780	0	0	0	0	0	0	0	0	0	0	0	0	0	0
Solyc01g013790	0	0	0	0	0	0	0	0	0	0	0	0	0	0
Solyc01g013800	0	0	0	0	0	0	0	0	0	0	0	0	0	0
Solyc01g013810	0	0	0	0	0	0	0	0	0	0	0	0	0	0
Solyc01g013820	0	0	0	0	0	0	0	0	0	0	0	0	0	0
Solyc01g013830	0	0	0	0	0	0	0	0	0	0	0	0	0	0
Solyc01g013840	0	0	0	0	0	0	0	0	0	0	0	0	0	0
Solyc01g013850	0	0	0	0	0	0	0	0	0	0	0	0	0	0
Solyc01g013860	0	0	0	0	0	0	0	0	0	0	0	0	0	0
Solyc01g013870	0	0	0	0	0	0	0	0	0	0	0	0	0	0
Solyc01g013880	0	0	0	0	0	0	0	0	0	0	0	0	0	0
Solyc01g013890	15.37	18.54	13.34	1.66	4.64	3.03	1.83	3.7	3.79	4.68	2.33	1.47	0.52	10.34
Solyc01g013900	30.08	39.21	16.39	2.48	9.78	6.29	3.12	4.15	5.99	7.23	5.02	4.17	1.17	17.79
Solyc01g013910	0	0	0	0	0	0	0	0	0	0	0	0	0	0
Solyc01g013920	0	0	0	0	0	0	0	0	0	0	0	0	0	0
Solyc01g013930	0	0	0	0	0	0	0	0	0	0	0	0	0	0
Solyc01g013940	0	0	0	0	0	0	0	0	0	0	0	0	0	0
Solyc01g013950	0	0	0	0	0	0	0	0	0	0	0	0	0	0
Solyc01g013960	0	0	0	0	0	0	0	0	0	0	0	0	0	0
Solyc01g013970	0	0	0	0	0	0	0	0	0	0	0	0	0	0
Solyc01g013980	0	0	0	0	0	0	0	0	0	0	0	0	0	0
Solyc01g013990	0	0	0	0	0	0	0	0	0	0	0	0	0	0
Solyc01g014000	0	0	0	0	0	0	0	0	0	0	0	0	0	0
Solyc01g014010	0	0	0	0	0	0	0	0	0	0	0	0	0	0
Solyc01g014020	0	0	0	0	0	0	0	0	0	0	0.11	0	0	0
Solyc01g014030	0	0	0	0	0	0	0	0	0	0	0	0	0	0
Solyc01g014040	0	0	0	0	0	0	0	0	0	0	0	0	0	0
Solyc01g014050	0	0	0	0	0	0	0	0	0	0	0	0	0	0
Solyc01g014060	0	0	0	0	0	0	0	0	0	0	0	0	0	0
Solyc01g014070	0	0	0	0	0	0	0	0	0	0	0	0	0	0
Solyc01g014080	0	0	0	0	0	0	0	0	0	0	0	0	0	0
Solyc01g014090	0	0	0	0	0	0	0	0	0	0	0	0	0	0
Solyc01g014100	6.54	8.53	0	0.13	21.38	11.61	11.17	0.16	0	0	2.13	0.12	0	0
Solyc01g014110	1.54	2.06	2.01	5.47	1.31	3.48	0.81	1.35	0.13	0.32	1.11	0.67	0.14	10.48
Solyc01g014120	1.71	2.31	4.86	6.16	1.3	2.21	2.9	1.81	0.33	0.18	2.34	1.12	1.15	7.14
Solyc01g014130	0	0	0	0	0	0	0	0	0	0	0	0	0	0
Solyc01g014140	1.97	1.14	5.34	3.26	0.68	0.43	0.22	0	0	0	0	0	0	0
Solyc01g014150	0.07	0	0	0	0	0	0	0	0	0	0	0	0	0
Solyc01g014160	0	0	0	0	0	0	0	0	0	0	0.1	0.1	0.04	0.04
Solyc01g014170	0	0	0	0	0	0	0	0	0	0	0	0	0	0
Solyc01g014180	161.46	153.04	92.82	153.32	155.83	182.02	417	472.1	582.9	347.14	506.35	492.59	470.88	76.55
Solyc01g014190	0	0	0	0	0	0	0	0	0	0	0	0	0	0
Solyc01g014200	12.41	11.01	3.1	1.77	16.12	10.83	15.52	12.66	2.45	0.23	0	0	0	0
Solyc01g014210	0.05	0	0	0	0.07	0	0	0.08	0	0.04	0.08	0.09	0.06	0
Solyc01g014220	1.28	0.68	2.51	2.71	2.74	2.22	0.93	2.73	0.51	0.21	1.18	0.7	0.28	3.77
Solyc01g014230	3.54	8.27	4.34	13.87	5.12	7	9.16	11.42	9.43	10.72	9.64	6.17	2.41	4.35
Solyc01g014240	0	0	0	0	0	0	0	0	0	0	0	0	0	0
Solyc01g014250	7.12	7.85	3.91	2.45	4.13	9.49	17.58	16.68	39.29	28.87	44.43	48.8	50.92	1.53
Solyc01g014260	0	0	0	0	0	0	0	0	0	0	0	0	0	0
Solyc01g014270	11	12.57	15.97	0.14	14.21	28.61	40.34	23.74	14.77	15.91	0.1	0	0	0.09
Solyc01g014280	0	0	0	0.05	0	0.06	0.04	0	0	0	0	0	0	0
Solyc01g014290	0	0	0	0	0	0	0	0	0	0	0	0	0	0
Solyc01g014300	0	0	0	0	0	0	0	0	0	0	0	0	0	0
Solyc01g014310	0	0	0	0	0	0	0	0	0	0	0.15	0.1	0	0
Solyc01g014320	2.08	1.04	10.69	0	0	0	0	0	0.06	0	0	0	0	0.44
Solyc01g014330	0.71	0.28	3.96	0.1	0	0	0	0	0	0	0	0	0	0.23
Solyc01g014340	0	0	0	0.09	0	0	0	0	0	0.06	0	0	0	0
Solyc01g014350	0	0	0	0	0	0	0	0	0	0	0	0	0	0
Solyc01g014360	0	0	0	0	0	0	0	0	0	0	0	0	0	0
Solyc01g014370	0	0	0	0	0	0	0	0	0	0	0	0	0	0
Solyc01g014380	1.37	2.12	4.43	4.5	0.75	1.5	1.85	2.3	0.38	0.11	2.97	0.9	0.65	4.5
Solyc01g014390	0.21	0	0	0	0	0	0	0	0	0	0	0	0	0
Solyc01g014400	0	0	0	0	0	0	0	0	0	0	0	0	0	0
Solyc01g014410	0	0	0	0	0	0	0	0	0	0	0	0	0	0
Solyc01g014420	0	0	0	0	0	0	0	0	0	0	0	0	0	0
Solyc01g014430	0	0	0	0	0	0	0	0	0	0	0	0	0	0
Solyc01g014440	0	0	0	0	0	0	0	0	0	0	0	0	0	0
Solyc01g014450	0	0	0	0	0	0	0	0	0	0	0	0	0	0
Solyc01g014460	0	0	0	0	0	0	0	0	0	0	0	0	0	0
Solyc01g014470	0	0.12	0.12	0	0.14	0.15	0	0	0	0	0	0	0	0
Solyc01g014480	9.6	11.07	8.84	16.72	7.47	7.96	8.9	9.93	13.26	8.44	11.48	15.07	11.37	4.59
Solyc01g014490	8.39	7.12	8	11.02	11.42	10.95	11.23	13.36	9.3	11.51	12.94	14.7	12.26	7.96
Solyc01g014500	0	0	0	0	0	0	0	0	0	0	0	0	0	0
Solyc01g014510	0	0	0	0	0	0	0	0	0	0	0	0	0	0
Solyc01g014520	0	0	0	0	0	0	0	0	0	0	0	0	0	0
Solyc01g014530	0	0.36	0	0	0	0	0	0.06	0.48	0.79	0.62	1.29	0.26	0.25
Solyc01g014540	0	0	0	0	0	0	0	0	0	0	0	0	0	0
Solyc01g014550	0	0	0	0	0	0	0	0	0	0	0	0	0	0
Solyc01g014560	0	0.04	0.12	0	0	0	0	0.09	0.44	2.06	4.06	8.56	2.14	1.22
Solyc01g014570	0	0	0	0	0	0	0	0	0	0	0	0	0	0
Solyc01g014580	0	0	0	0	0	0	0	0	0	0	0	0	0	0
Solyc01g014600	0	0	0	0	0	0	0	0	0	0	0	0	0	0
Solyc01g014610	0	0	0	0.25	0	0	0	0	0	0	0	0	0	0
Solyc01g014620	2.88	1.9	1.95	4.23	0	0	0	0	0	0	0	0.2	0	2.74
Solyc01g014630	0	0	0	0	0	0	0	0	0	0	0	0	0	0
Solyc01g014640	0	0	0	0	0	0	0	0	0	0	0	0	0	0
Solyc01g014650	0	0	0	0	0	0	0	0	0	0	0	0	0	0
Solyc01g014660	0	0	0	0	0	0	0	0	0	0	0	0	0	0
Solyc01g014670	0	0	0	0	0	0	0	0	0	0	0	0	0	0
Solyc01g014680	0	0	0	0	0	0	0	0	0	0	0	0	0	0
Solyc01g014690	0	0	0	0	0	0	0	0	0	0	0	0	0	0
Solyc01g014700	0.04	0.05	0.41	0.23	0	0	0.23	0.66	0.69	0.18	0.06	0.09	0.05	0
Solyc01g014710	13.54	21.64	3.93	18.51	11.96	7.72	6.12	10.62	19.81	36.13	4.34	3.84	1.46	1.48
Solyc01g014720	0	0	0	0	0	0	0	0	0.09	0.07	0	0	0	0
Solyc01g014730	6.09	5.15	0	2.63	5.34	0	3.15	2.24	1.19	1.46	0	0	0	0
Solyc01g014740	0	0.19	0.18	0.19	0	0.51	0	0.25	0.72	0.14	0	0	0	0
Solyc01g014760	0	0	0	0	0	0	0	0	0	0	0	0	0	0
Solyc01g014770	0	0	0	0	0	0	0	0.14	0.23	0.2	0	0	0	0
Solyc01g014780	0	0	0	0	0	0	0	0	0	0	0	0	0	0
Solyc01g014790	0	0	0	0	0	0	0	0	0	0	0	0	0	0
Solyc01g014800	0	0	0	0	0	0	0	0	0	0	0	0	0	0
Solyc01g014820	0.06	0	0.35	0.29	0	0	0	0	0	0	0	0	0	0
Solyc01g014830	0	0	0	0	0	0	0	0	0	0	0	0	0	0
Solyc01g014840	0.19	0.27	0.11	6.65	0.26	0.32	0.12	0.76	0.06	0.5	0.43	0.34	0.5	0.19
Solyc01g014850	13.68	14.84	9.92	26.9	18.91	15.85	20.3	19.57	16.83	19.21	12.37	14.83	13.39	12.56
Solyc01g014860	5.82	6.55	7.08	16.51	10.6	13.36	15.48	11.93	11.44	14.33	9.98	11.36	11.21	2.01
Solyc01g014870	0	0	0	0	0	0	0	0	0	0	0	0	0	0
Solyc01g014880	4.67	3.28	0	0	0	0	0	0	0	0	0	0	0	0
Solyc01g014890	0	0	0	0	0	0	0	0	0	0	0	0	0	0
Solyc01g014900	0	0	0	0	0	0	0	0	0	0	0	0	0	0
Solyc01g014910	0	0	0	0	0	0	0	0	0	0.04	0	0	0	0
Solyc01g014920	0	0	0	0	0	0	0	0	0	0	0	0	0	0
Solyc01g014930	0	0	0	0	0	0	0	0	0	0	0.07	0	0.05	0
Solyc01g014940	0	0	0	0	0	0	0	0	0	0	0	0	0	0
Solyc01g014950	0	0	0	0	0.15	0	0	0	0.13	0	0	0	0	0
Solyc01g014960	0	0	0	0	0	0	0	0	0	0	0	0	0	0
Solyc01g014970	0	0	0	0	0	0	0	0	0	0	0	0	0	0
Solyc01g014980	0	0	0	0	0	0	0	0	0	0	0	0	0	0
Solyc01g014990	0	0	0	0	0	0	0	0	0	0	0	0	0	0
Solyc01g015000	40.65	26.21	19.85	11.61	28.5	48.49	45.55	19.89	31.33	30.45	36.69	54.49	48.37	62.47
Solyc01g015010	0.25	0	0	0	0.35	0	0	0	0	0	0	0	0	0
Solyc01g015020	31.72	52.41	27.77	56.23	23.65	31.29	35.88	39.15	55.45	42.94	62.05	65.25	52.76	18.63
Solyc01g015030	0	0	0	0	0	0	0	0	0	0	0	0	0	0
Solyc01g015040	0.25	1.16	0.84	3.83	0.34	3.06	8.46	7.59	7.85	6.22	0	0	0	0
Solyc01g015050	0.46	0.71	1.72	3.77	1.46	3.8	7.93	5.92	8.58	8.94	0	0	0	0
Solyc01g015060	0	0	0	0	0	0	0	0	0	0	0	0	0	0
Solyc01g015070	11.27	9.75	4.68	8.47	6.31	7.44	17.39	12.62	16.03	18.91	0	0	0	0
Solyc01g015080	0	0	0	297.56	0	0	0	0	0	0	0	0	0	0
Solyc01g015090	0	0	0	0	0	0	0	0	0	0	0	0	0	0
Solyc01g015100	0	0	0	0	0	0	0	0	0	0	0	0	0	0
Solyc01g015110	0.14	0.32	0	0.06	0	0	0.16	0.13	0.05	0.12	0.14	0	0.05	0
Solyc01g015120	0	0	0	0	0	0	0	0	0	0	0	0	0	0
Solyc01g015130	0	0	0	0	0	0	0	0	0	0	0	0	0	0
Solyc01g015140	0	0.39	0	0.2	0	0.24	0.56	0	0.18	0.3	0	0.36	0	0
Solyc01g015150	0	0	0	0	0	0	0	0	0	0	0	0	0	0
Solyc01g015160	0	0	0	0	0	0	0	0	0	0	0	0	0	0
Solyc01g015170	0	0	0	0	0	0	0	0	0	0	0	0	0	0
Solyc01g015180	0	0	0	0	0	0	0	0	0	0	0	0	0	0
Solyc01g015190	0	0	0	0	0	0	0	0	0	0	0	0	0	0
Solyc01g015200	0	0	0	0	0	0	0	0	0	0	0	0	0	0
Solyc01g015210	0	0	0	0	0	0	0	0	0	0	0	0	0	0
Solyc01g015220	0	0	0	0	0	0	0	0	0	0	0	0	0	0
Solyc01g015230	0	0	0	0	0	0	0	0	0	0	0	0	0	0
Solyc01g015240	0	0	0	0	0	0	0	0	0	0	0	0	0	0
Solyc01g015250	0	0	0	0	0	0	0	0	0	0	0	0	0	0
Solyc01g015260	0	0	0	0	0	0	0	0	0	0	0	0	0	0
Solyc01g015270	0	0	0	0	0	0	0	0	0	0	0	0	0	0
Solyc01g015280	0	0	0	0	0	0	0	0	0	0	0	0	0	0
Solyc01g015290	0	0	0	0	0	0	0	0	0	0	0	0	0	0
Solyc01g015300	0	0	0	0	0	0	0	0.39	0	0	0	0	0	0
Solyc01g016300	0	0	0	0	0	0	0	0	0	0	0	0	0	0
Solyc01g016310	0	0	0	0	0	0	0	0	0	0	0	0	0	0
Solyc01g016320	0	0	0	0	0	0	0	0	0	0	0	0	0	0
Solyc01g016330	0	0	0	0	0	0	0	0	0	0	0	0	0	0
Solyc01g016340	0	0	0	0	0	0	0	0	0	0	0	0	0	0
Solyc01g016350	0	0	0	0	0	0	0	0	0	0	0	0	0	0
Solyc01g016360	0.57	0.66	0.86	0.56	0	0	0	0.12	0.1	0	1.32	6.48	1.41	0.93
Solyc01g016370	0.46	0.29	0.52	0.83	0.03	0.07	0.05	0.36	0.11	0.31	0.58	1.74	0.56	0
Solyc01g016380	3.53	0.64	0.04	0.08	0.05	0	0	0	0	0	0	0	0	0
Solyc01g016390	2.3	0.26	0	0.09	0	0	0	0	0	0	0.04	0	0	0
Solyc01g016400	0.35	1.05	0.61	0.42	0	0.26	0	0.5	0.77	1.27	10.23	24.04	27.27	0.49
Solyc01g016410	5.63	5.48	3.66	8.05	8.75	7.15	10.7	17.21	25.53	24.41	20.87	22.8	28.55	1.65
Solyc01g016430	0	0	0	0	0	0	0	0	0	0	0	0	0	0
Solyc01g016450	0	0	0	0	0	0	0	0	0	0	0	0	0	0
Solyc01g016460	19.34	18.34	17.79	18.14	12.54	18.91	15.68	19.41	7.79	6.68	20.49	18.27	11.54	21.57
Solyc01g016470	42.34	35.78	18.85	62.88	78.93	63.52	33.49	43.86	32.83	39.16	14.46	14.93	13.01	58.68
Solyc01g016480	0.03	0	0	0	0	0	0	0	0	0.05	0	0	0.03	0.04
Solyc01g016510	0	0	0	0	0	0	0	0	0	0	0	0	0	0
Solyc01g016520	0	0	0	0	0	0	0	0	0	0.27	0	0	0	0
Solyc01g016530	0	0	0	0	0	0	0	0	0	0	0	0	0	0
Solyc01g016540	0.1	0.12	0.23	0	0	0	0	0	0	0	0	0	0	0
Solyc01g016550	0	0	0	0	0	0	0	0	0	0	0	0	0	0
Solyc01g016560	0.35	0	0.27	0	0	0	0.13	0	0.13	0	0	0	0	0
Solyc01g016570	0.91	0.8	1.04	2.08	1.26	3.12	2.6	2.54	1.41	1.7	0	0	0	0
Solyc01g016580	0	0	0	0	0	0	0	0	0	0	0	0	0	0
Solyc01g016590	0	0	0	0	0	0	0	0	0	0	0	0	0	0
Solyc01g016600	0	0	0	0	0	0	0	0	0	0	0	0	0	0
Solyc01g016610	0	0	0	0	0	0	0	0	0	0	0	0	0	0
Solyc01g016620	0	0	0	0	0	0	0	0	0	0	0	0	0	0
Solyc01g016630	0	0	0	0	0	0	0	0	0	0	0	0	0	0
Solyc01g016640	0	0	0	0	0	0	0	0	0	0	0	0	0	0
Solyc01g016650	0.33	0	0	0	0	0	0	0	0	0	0	0	0	0
Solyc01g016660	0	0	0	0	0	0	0	0	0	0	0	0	0	0
Solyc01g016670	0	0	0	0	0	0	0	0	0	0	0	0	0	0
Solyc01g016680	0	0	0	0	0	0	0	0	0	0	0	0	0	0
Solyc01g016690	0	0.17	0	0	0	0	0	0	0	0	0	0	0	0
Solyc01g016700	0.46	0	0	0	0	1.4	0	0.35	0.26	0.84	0.36	0	1.16	0
Solyc01g016710	0	0	0	0	0	0	0	0	0	0	0	0	0	0
Solyc01g016720	1.09	1.09	0	0	0.21	0.45	0	0.47	0	0.14	0	0	0	0
Solyc01g016730	0	0	0	0	0	0	0	0	0	0	0	0	0	0
Solyc01g016740	0	0	0	0	0	0	0	0	0	0	0	0	0	0
Solyc01g016750	0	0	0	0	0	0	0	0	0	0	0	0	0	0
Solyc01g016760	0	0	0	0	0	0	0	0	0	0	0	0	0	0
Solyc01g016770	0	0	0	0	0	0	0	0	0	0	0	0	0	0
Solyc01g016780	0	0	0	0	0	0	0	0	0	0	0	0	0	0
Solyc01g016790	0	0	0	0	0	0	0	0	0	0	0	0	0	0
Solyc01g016800	0	0	0	0	0	0	0	0	0	0	0	0	0	0
Solyc01g016810	0	0	0	0	0	0	0	0	0	0	0	0.89	0.36	0
Solyc01g016820	0.07	0	0	0	0	0	0	0	0	0	0.1	0	0	0
Solyc01g016830	0	0	0	0	0	0	0	0	0	0	0	0	0	0
Solyc01g016840	0	0	0	0	0	0	0	0	0	0	0	0	0	0
Solyc01g016850	0	0	0	0	0	0	0	0	0	0	0	0	0	0
Solyc01g016860	0	0	0	0	0	0	0	0	0	0	0	0	0	0
Solyc01g016870	0	0	0	0	0	0	0	0	0	0	0	0	0	0
Solyc01g016880	0	0	0	0	0	0	0	0	0	0	0	0	0	0
Solyc01g016890	0	0	0	0	0	0	0	0	0	0	0	0	0	0
Solyc01g016900	0	0	0	0	0	0	0	0	0	0	0	0	0	0
Solyc01g016910	0	0	0	0	0	0	0	0	0	0	0	0	0	0
Solyc01g016920	0	0	0	0	0	0	0	0	0	0	0	0	0	0
Solyc01g016930	0	0	0	0	0	0	0	0	0	0	0	0	0	0
Solyc01g016940	0	0	0	0	0	0	0	0	0	0	0	0	0	0
Solyc01g016950	0	0	0	0	0	0	0	0	0	0	0	0	0	0
Solyc01g016960	0	0	0	0	0	0	0	0	0	0.08	0	0	0	0
Solyc01g016970	0.11	0.13	0	0.13	0	0	0	0.42	0.24	0.7	0.87	0.32	0.29	0
Solyc01g016980	0	0	0	0	0	0	0	0	0	0	0	0	0	0
Solyc01g016990	0	0	0	0	0	0	0	0	0	0	0	0	0	0
Solyc01g017000	0	0	0	0	0	0	0	0	0	0	0	0	0	0
Solyc01g017010	0	0	0	0	0	0	0	0	0	0	0	0	0	0
Solyc01g017020	0	0	0	0	0	0	0	0	0	0	0	0	0	0
Solyc01g017030	0	0	0	0	0	0	0	0.12	0	0	0	0	0	0
Solyc01g017040	0	0	0	0	0	0	0	0	0	0	0	0	0	0
Solyc01g017050	0	0	0	0	0	0	0	0	0	0	0	0	0	0
Solyc01g017060	0.07	0	0	0	0	0.11	0.07	0	0	0.17	0	0	0	0
Solyc01g017070	0	0	0	0	0	0.24	0.17	0	0	0	0	0	0	0
Solyc01g017080	0	0	0	0	0	0	0	0	0	0.06	0	0	0	0
Solyc01g017090	0.39	0.08	0.15	0.31	0	0.7	0.22	0.08	0	0.12	0.1	0	0	0
Solyc01g017100	0	0.28	0	0	0	0.2	0.14	0.18	0.13	0.21	0	0	0.15	0
Solyc01g017110	0.19	0	0.04	0	0	0.11	0	0	0.08	0	0.06	0.11	0	0
Solyc01g017120	0	0	0	0	0	0	0	0	0	0	0	0	0	0
Solyc01g017130	0	0	0	0.22	0	0	0.43	0.24	0	0	0.29	0	0	0
Solyc01g017140	0	0.1	0	0	0.06	0	0.15	0	0	0	0.07	0	0	0
Solyc01g017150	0	0	0	0	0	0	0	0	0	0	0	0	0	0
Solyc01g017160	0	0	0	0	0	0	0	0	0	0	0	0	0	0
Solyc01g017170	0.31	0.61	1.06	0.25	0.29	1.49	2.25	0.58	0.79	1.97	0.81	0.71	0.76	2.62
Solyc01g017180	0	0	0	0	0	0	0	0	0	0	0	0	0	0
Solyc01g017190	0	0	0	0	0	0	0	0.17	0	0	0	0	0	0
Solyc01g017200	0	0	0	0	0	0	0.15	0	0	0.11	0	0	0	0
Solyc01g017210	0	0	0	0	0	0	0	0	0	0	0	0	0	0
Solyc01g017220	3.25	10.55	45.13	6.16	18.62	57.49	83.53	30.59	15.72	12.39	39.09	39.73	16.65	214.47
Solyc01g017230	0.07	0	0	0	0	0	0.08	0	0.08	0	0.11	0.12	0	0
Solyc01g017240	0	0	0	0	0	0.18	0	0.19	0	0	0	0	0	0
Solyc01g017250	0	0	0	0	0	0	0.14	0.16	0	0	0.58	0.14	0.28	0
Solyc01g017260	0	0	0	0	0	0	0	0	0	0	0	0	0	0
Solyc01g017270	0	0	0	0	0	0	0	0	0.25	0	0	0	0	0
Solyc01g017280	0	0	0	0	0	0	0	0	0	0	0	0	0	0
Solyc01g017290	0	0	0	0	0	0	0	0	0	0	0	0	0	0
Solyc01g017300	0.15	0.18	0.12	0	0.14	1.05	0.82	0.07	0	0.09	0	0.12	0	0.14
Solyc01g017310	0	0	0	0	0	0	0	0	0	0	0	0	0	0
Solyc01g017320	0.21	0	0.24	0.25	0	0	0.48	0	0	0.19	0	0	0	0
Solyc01g017330	0.52	0.49	1.4	0.13	0.43	4.35	2.48	0.13	0	0.28	0.8	0.23	0.14	0.15
Solyc01g017340	0.37	0.14	0.49	0.15	0	0.09	0.28	0	0	0.06	0	0.14	0	0.44
Solyc01g017350	0.49	0.12	0	0	0.14	0.17	0	0	0	0	0	0.28	0.13	0
Solyc01g017360	0.31	0	0	0	0	0.48	0	0	0	0.14	0	0	0	0
Solyc01g017370	0.09	0	0.2	0.31	0	0.27	0.1	0	0.1	0.47	0.14	0.15	0	0
Solyc01g017380	0	0	0	0	0.23	0	0.95	0.21	0	0	0.26	0.29	0	0
Solyc01g017390	0	0	0	0	0	0	0	0	0	0	0	0.26	0	0
Solyc01g017400	0.47	0.61	1.72	0.08	0.37	1.24	0.98	0.29	0.36	1.37	0.52	0.52	0.15	1.93
Solyc01g017410	0	0	0	0	0	0	0.1	0	0	0	0	0	0.1	0
Solyc01g017420	0	0	0.04	0.04	0.08	0.05	0.21	0.05	0	0.05	0.09	0	0.11	0
Solyc01g017430	0	0	0	0	0	0	0	0	0	0	0	0	0	0
Solyc01g017440	0	0	0	0.09	0	0	0.08	0	0	0.07	0	0	0.08	0
Solyc01g017450	0	0	0	0	0	0	0	0	0	0	0	0	0	0
Solyc01g017460	0.55	0	0.32	0.33	0	2.2	1.26	0	0	0.5	1.29	0.79	0.63	0
Solyc01g017470	0.2	0	0.12	0.12	0	0.76	0	0	0.11	0	0	0.18	0	0
Solyc01g017480	0	0	0	0	0	0	0	0	0	0	0	0	0	0
Solyc01g017490	0	0	0	0	0	0	0	0	0	0	0	0	0	0
Solyc01g017500	0	0	0	0	0	0	0	0	0	0	0	0	0	0
Solyc01g017510	0	0.06	0	0.06	0	0.07	0	0	0	0.09	0.08	0.06	0	0
Solyc01g017520	0.17	0	0.2	0	0	0	0	0.27	0	0	0	0	0	0
Solyc01g017530	0	0.25	0.08	0	0.2	0.33	0.17	0	0.08	0.13	0.34	0.49	0.17	0
Solyc01g017540	0	0	0.34	0.89	0	0	0	0	0	0	0	0	0	0
Solyc01g017550	0.06	0.07	0	0	0	0	0	0.07	0.06	0	0	0	0	0
Solyc01g017560	0.2	0.24	0.12	0	0	0.15	0	0	0	0	0	0	0	0
Solyc01g017570	0	0	0	0	0	0	0	0	0	0	0	0.36	0.51	0
Solyc01g017580	0	0	0	0	0	0	0	0	0	0	0	0	0	0
Solyc01g017590	3.27	2.3	2.21	3.1	0.9	2.05	0.74	0.82	0	0.6	0	0	0	0
Solyc01g017600	31.95	26.83	31.93	7.05	1.14	0.41	0.22	0	0.07	0	0.05	0.04	0	27.07
Solyc01g017610	0	0	0	0	0	0	0	0	0	0	0	0	0	0
Solyc01g017620	0	0	0	0	0	0	0	0	0	0	0	0	0	0
Solyc01g017630	0	0	0	0	0	0	0.15	0	0	0	0	0	0	0
Solyc01g017640	0	0	0	0	0	0	0	0	0	0	0	0	0	0
Solyc01g017650	0	0	0	0	0	0	0	0	0	0	0	0	0	0
Solyc01g017660	0	0	0	0	0	0	0	0	0	0	0	0	0	0
Solyc01g017670	0	0	0	0	0	0	0	0	0	0	0	0	0	0
Solyc01g017680	0	0	0	0	0	0	0	0	0	0	0	0	0	0
Solyc01g017690	0	0	0	0	0	0	0	0	0	0	0	0	0	0
Solyc01g017700	0	0	0	0	0	0	0	0	0	0	0	0	0	0
Solyc01g017710	0	3.58	1.25	2.3	0.38	0	0	0.85	0	0.25	2.6	0.31	0.72	0
Solyc01g017720	2.91	5.24	1.01	2.67	0.63	1.09	0.77	1.54	0	0.21	0.35	1.95	0.55	0
Solyc01g017730	0	0	0	0	0	0	0	0	0	0	0	0	0	0
Solyc01g017740	0.59	0.18	1.66	0	0.2	2.85	3.34	0.37	0.17	1.71	1.15	2.34	0.67	2.05
Solyc01g017750	0.1	0	0	0	0	0	0	0	0	0	0	0	0	0
Solyc01g017760	0	0	0	0	0	0	0	0	0	0	0	0	0	0
Solyc01g017770	0	0	0	0	0	0	0	0.05	0	0	0	0	0	0
Solyc01g017780	0	0	0	0	0	0	0	0	0	0	0	0	0	0
Solyc01g017790	0	0	0	0	0	0	0	0	0	0	0	0	0	0
Solyc01g017800	0	0	0	0	0	0	0	0	0	0	0	0	0	0
Solyc01g017810	0	0	0	0	0	0	0	0	0	0	0	0	0	0
Solyc01g017820	0	0	0	0	0	0	0	0	0	0	0	0	0	0
Solyc01g017830	0	0	0	0	0	0	0	0	0	0	0	0	0	0
Solyc01g017840	0.29	0.26	0.29	0	0.3	0.68	0.91	0.69	0.04	0	0.11	0.15	0.14	0
Solyc01g017850	0.02	0.02	0.02	0	0	0	0	0	0	0	0	0	0	0.03
Solyc01g017860	4.39	2.97	3.53	4.12	5.81	6.38	11.65	5.65	6.78	10.66	4.85	3.5	5.3	1.56
Solyc01g017870	3.72	0	0	0.19	0.23	0	0	0	0	0	0	0.64	0	0
Solyc01g017880	0	0	0	0	0	0	0	0	0	0	0	0	0	0
Solyc01g017890	0	0	0	0	0	0	0	0	0	0	0	0	0	0
Solyc01g017900	0	0	0	0	0	0	0	0	0	0	0	0	0	0
Solyc01g017910	0	0	0	0	0	0	0	0	0	0	0	0	0	0
Solyc01g017920	0	0	0	0	0	0	0	0	0	0	0	0	0	0
Solyc01g017930	0	0	0	0	0	0	0	0	0	0	0	0	0	0
Solyc01g017940	0	0	0	0	0	0	0	0	0	0	0	0	0	0
Solyc01g017950	0	0	0	0	0	0	0	0	0	0	0	0	0	0
Solyc01g017960	0	0	0	0	0	0	0	0	0	0	0	0	0	0
Solyc01g017970	0	0	0	0	0	0	0	0	0	0	0	0	0	0
Solyc01g017980	0	0	0	0	0	0	0	0	0	0	0	0	0	0
Solyc01g017990	0	0	0	0	0	0	0	0	0	0	0	0	0	0
Solyc01g018000	0	0	0	0	0	0	0	0	0	0	0	0	0	0
Solyc01g018010	1.62	1.88	3.63	4.43	2.93	5.01	4.25	1.48	1.16	0.47	0	0	0	0
Solyc01g018020	3.2	6.89	0	0.02	0	0	0	0	0.04	0.02	2.23	1.24	1.25	0.05
Solyc01g018040	0	0	0	0	0	0	0	0	0	0	0	0	0	0
Solyc01g018050	0	0	0	0	0	0	0	0	0	0	0	0	0	0
Solyc01g018060	3.2	2.46	16.87	0	1.84	2.39	2.73	2.42	0.88	2.89	0.42	0.93	0.61	2.21
Solyc01g018070	0	0	0	0	0	0	0	0	0	0	0	0	0	0
Solyc01g018080	0	0	0	0	0	0	0	0	0	0	0	0	0	0
Solyc01g018090	0.29	1.01	3.42	0	0.6	9.56	6.22	0.22	0	0.51	0.89	0.32	0.72	0
Solyc01g018100	0	0	0	0	0	0	0	0	0	0	0	0	0	0
Solyc01g019100	0	0	0	0	0	0	0	0	0	0	0	0	0	0
Solyc01g020100	0	0	0	0	0	0	0	0	0	0	0	0	0	0
Solyc01g020110	0	0	0	0	0	0	0	0	0	0	0	0	0	0
Solyc01g020120	0.19	0.11	0.44	0.57	0.8	0.72	0.11	2.08	0.32	0.51	0	0.34	0.47	0.41
Solyc01g020130	4.11	4.44	6.03	14.6	4.15	5.15	4.21	8.34	8.19	9.6	5.48	3.41	4.37	5.21
Solyc01g020140	7.28	5.78	7.43	22.76	7.72	7.71	5.46	8.17	10.67	14.31	16.44	9.82	9.94	8.7
Solyc01g020150	14.19	11.67	12.28	38.09	12.35	12.59	11.59	14.99	24.18	21.59	11.76	10.39	7.84	6.97
Solyc01g020160	1.31	0.44	0.64	1.11	0.51	0.27	0.22	0	0.42	0	0	0.33	0.24	0
Solyc01g020170	0	0	0.06	0	0	0	0	0	0	0	0	0	0	0
Solyc01g020180	0	0	0	0	0	0	0	0	0	0	0	0	0	0
Solyc01g020190	5.82	8.56	6.31	18.42	11.65	15.85	30.44	21.36	14.19	16.83	15.39	13.73	12.96	1.91
Solyc01g020200	0	0.11	0.11	0.22	0	1.91	0.42	0.4	0.3	0.42	3.44	2	0.75	0
Solyc01g020210	0	0	0	0	0	0	0	0	0	0	0	0	0	0
Solyc01g020220	7.51	6.03	7.09	12.34	11.9	9.07	13.34	9.81	5.45	9.27	5.33	6.07	5.59	7.89
Solyc01g020230	1.2	0.87	0.84	3.56	2.48	1.01	2.05	2.27	2.28	3.49	2.57	1.09	1.8	0.42
Solyc01g020240	14.99	11.12	11.19	14.72	22.01	16.06	17.85	17.12	15.25	23.24	14.8	17.9	25.43	9.68
Solyc01g020250	0	0	0	0	0	0	0	0	0	0	0	0	0	0
Solyc01g020260	0.62	0	0	0	0	0	0	0	0	0	0	0	0.71	0
Solyc01g020270	0	0	0	0	0	0	0	0	0	0	0	0	0	0
Solyc01g020280	0	0	0	0	0	0	0	0	0	0	0	0	0	0
Solyc01g020290	3.92	0.62	1.18	1.55	4.34	2.84	2.38	5.09	4.26	1.4	0.83	1.36	0	1.88
Solyc01g020300	0	0	0	0	0	0	0	0	0	0	0	0	0	0
Solyc01g020310	0	0	0	0	0	0	0	0	0	0	0	0	0	0
Solyc01g020320	15.91	12.56	10.11	7.27	15.5	7.7	13.05	11.28	8.43	6.73	13.52	11.2	9.55	6.63
Solyc01g020330	2.53	4.86	2.38	6.46	8.09	17.68	21.92	9.21	10.97	8.62	0	0	0	0
Solyc01g020340	0.44	0.3	0.44	0.75	0.44	0.97	1.23	0.77	0.31	0.54	0.6	0.43	0.56	1.22
Solyc01g020350	0	0	0	0	0	0	0	0.35	0	0	0	0.48	0	0
Solyc01g020360	0.48	0	0	0	0	0	0	0	0	0	0	0	0	0
Solyc01g020370	0	0	0	0	0	0	0	0	0	0	0	0	0	0
Solyc01g020380	0.14	0.32	0.05	0	0	0	0	0.06	0.1	0.08	0.14	0.13	0.28	0.39
Solyc01g020390	0	0	0	0	0	0	0	0	0	0	0	0	0	0
Solyc01g020400	0	0	0	0	0	0	0	0	0	0	0	0	0	0
Solyc01g020410	0	0	0	0	0	0	0	0	0	0	0	0	0	0
Solyc01g020430	0	0	0	0	0	0	0	0	0	0	0	0	0	0
Solyc01g020440	13.44	8.08	11.44	22.56	31.98	22.61	19.85	20.7	10.06	12.34	22.53	16.97	12.51	18.43
Solyc01g020450	0	0	0	0	0	0	0	0	0	0	0	0	0	0
Solyc01g020460	0	0	0	0	0	1.36	0.06	0	0	0	0	0	0	0
Solyc01g020470	0	0	0	0	0	0.41	0.15	0	0	0	0	0	0	0
Solyc01g020480	0	0	0	0	0	0	0	0	0	0	0	0	0	0
Solyc01g020490	0	0	0	0	0	0	0	0	0	0	0	0	0	0
Solyc01g020500	7.78	5.48	4.97	7.05	5.61	10.78	20.3	11	6.81	11.23	2.92	0.7	3.39	0.45
Solyc01g020510	0	0	0	0	0	0	0	0	0	0	0	0	0	0
Solyc01g020520	2.32	2.62	2.28	5.09	3.33	2.77	2.71	4.1	3.02	3.28	3.77	3.52	3.07	2.55
Solyc01g020530	0	0.21	0.1	0.31	0	0	0	0.24	0.19	0.16	0	0	0	0
Solyc01g020550	0	0	0	0	0	0	0	0	0	0	0	0	0	0
Solyc01g020560	0.11	0	0	0	0	0	0	0	0	0	0	0	0	0
Solyc01g020570	0.11	0.13	0.25	0.89	0.44	0	0.12	0.14	0	0	0.5	0	0	0
Solyc01g020580	0	0	0	0	0	0	0	0	0	0	0	0	0	0
Solyc01g020590	0	0	0	0	0	0	0	0	0	0	0	0	0	0
Solyc01g020600	0	0.33	0	0	0	0	0	0	0	0	0	0	0	0
Solyc01g021600	0.51	0.72	0.89	15.83	1.09	0.96	0.26	0.24	0	0	0.17	0.06	0	0.32
Solyc01g021610	0	0	0	0	0	0	0	0	0	0	0	0	0	0
Solyc01g021620	0	0	0	0	0	0	0	0	0	0	0	0	0	0
Solyc01g021630	0	0	0	0.3	0	0	0	0	0	0	0	0	0	0
Solyc01g021640	4.72	7.11	5.55	14	6.63	7.83	10.08	10.8	9.02	12.64	7.71	8.66	11.57	3.55
Solyc01g021650	0	0	0	0	0	0	0	0	0	0	0	0	0	0
Solyc01g021660	0	0	0	0	0	0	0	0	0	0	0	0	0	0
Solyc01g021670	30.18	29.99	13.62	21.25	30.54	39.93	49.34	75.88	58.78	43.58	135.52	109.14	69.18	12.65
Solyc01g021680	0	0	0	0	0	0	0	0	0	0	0	0	0	0
Solyc01g021690	0	0	0	0	0	0	0	0	0	0	0	0	0	0
Solyc01g021700	0	0	0	0	0	0	0	0	0	0	0	0	0	0
Solyc01g021710	0	0	0	0	0	0	0	0	0	0	0	0	0	0
Solyc01g021720	0	0	0	0.2	0	0.48	0	0	0	0	0.26	0.29	0.41	0
Solyc01g021730	1.17	0	0	0.05	0.06	0	0.05	0.21	0.44	1.67	0	0.76	1.41	0
Solyc01g021740	4.14	1.13	5.52	4.63	4.04	3.51	2.92	3.61	3.59	2.5	1.14	1.37	1.36	0
Solyc01g022740	2.4	3.31	2.45	2.85	2.13	2.83	3.04	5.22	2.86	4.8	8.33	6.02	7.37	2.54
Solyc01g022750	58.79	54.15	29.73	102.53	59.73	74.02	53.26	72.28	92.29	101.99	52.56	74.15	68.16	55.65
Solyc01g022760	0	0	0	0	0	0	0	0	0	0	0	0	0	0
Solyc01g022770	0	0	0.45	0	0	0	0	0	0	0	0	0	0	0
Solyc01g022780	0	0	0	0	0	0	0	0	0	0	0	0	0	0
Solyc01g022790	0	0	0	0	0	0	0	0	0	0	0	0	0	0
Solyc01g028800	1.71	0.77	0	2.02	0.78	3.69	1.92	1.16	0.36	0.16	0.81	0.41	0.46	0.03
Solyc01g028810	222.85	213.55	163.25	105.16	650.24	543.77	511.04	266.7	349.42	657.66	345.17	505.96	755.24	612.28
Solyc01g028830	15.64	14.86	22.7	35.84	17.47	18.44	19.21	22.47	13.73	10.19	23.82	14.97	6.4	13.84
Solyc01g028840	0	0	0	0	0	0	0	0	0	0	0	0	0	0
Solyc01g028850	0.12	0	0	0	0	0	0	0.09	0.07	0	0	0	0	0
Solyc01g028860	40.02	77.63	44.65	143.51	92.35	185.4	337.81	233.3	197.41	201.51	153.4	127.51	205.1	42.55
Solyc01g028870	13	11.84	24.57	8.14	26.07	29.53	30.15	28.62	17	33.56	28.17	28.38	30.75	60.7
Solyc01g028880	0	0	0	0	0	0	0	0	0	0	0	0	0	0
Solyc01g028890	0	0	0	0	0	0	0	0	0	0	0	0.11	0	0
Solyc01g028900	120.28	136.89	54.62	86.9	66.15	66.57	76.08	96.42	102.91	97.73	82.11	101.38	103.15	17.21
Solyc01g028910	0	0	0	0	0	0	0	0	0	0	0	0	0	0
Solyc01g028920	0	0	0	0	0	0	0	0	0	0	0	0	0	0
Solyc01g028930	33.47	27.19	22.54	28.29	25.14	24.71	19.51	20.37	15.25	19.46	15.56	17.66	19.87	13.83
Solyc01g028940	0	0	0	0	0	0	0	0	0	0	0	0	0	0
Solyc01g028950	0	0	0	0	0	0	0	0	0	0	0	0	0	0
Solyc01g028960	0	0	0	0	0	0	0	0	0	0	0	0	0	0
Solyc01g028970	0	0	0	0	0	0	0	0	0	0	0	0	0	0
Solyc01g028980	0	0	0	0	0	0	0	0	0	0	0	0	0	0
Solyc01g033980	2.67	3.83	1.56	3.58	4.76	4.36	5.39	5.59	6.29	9.49	5.9	4.59	3.49	2.7
Solyc01g033990	0	0	0	0	0	0	0	0	0	0	0	0	0	0
Solyc01g034000	0	0.03	0	0	0	0	0	0	0	0	0	0	0	0
Solyc01g034010	0.06	0.35	0.06	0	0.08	0	0.22	0.09	0.03	0.2	0.05	0	0	0
Solyc01g034020	42.14	37.89	33.25	46.42	51.27	46.21	39.53	46.12	47.35	36.39	32.56	33.79	20.8	22.99
Solyc01g034030	0	0	0	0	0	0	0	0	0	0	0	0	0	0
Solyc01g034040	0	0	0	0	0	0	0	0	0	0	0	0	0.03	0
Solyc01g034050	0.19	0.11	0.11	0.35	0.67	0.14	0.33	0.44	0.22	0.26	0.15	0.11	0.24	0
Solyc01g034060	0	0	0	0	0	0	0	0	0	0.12	0	0	0	0
Solyc01g034070	0	0	0.12	0	0	0	0	0.16	0	0	0	0	0	0
Solyc01g034080	0.12	0.43	0.18	0.07	0.25	0.14	0.14	0.04	0.04	0	1.24	0.87	0.67	0.18
Solyc01g034090	0	0	0	0	0	0	0	0	0	0	0	0	0	0
Solyc01g034100	0.46	0.39	0.18	0.18	0.13	0.19	0.38	0.42	0.04	0.25	0	0	0.04	0
Solyc01g034110	0	0	0	0	0	0	0	0	0	0	0	0	0	0
Solyc01g034120	0.1	0.23	0	0	0.14	0	0.44	0	0	0.09	0	0	0	0
Solyc01g034130	0.06	0.12	0	0.03	0	0	0.06	0.19	0	0.05	0	0.03	0	0
Solyc01g034140	0	0	0	0	0	0	0	0	0	0	0	0	0	0
Solyc01g034150	5.42	8.31	5.89	15.2	4.88	5.44	7.36	7.61	5.12	9.24	9.93	7.88	9.44	8.42
Solyc01g034160	0	0	0	0	0	0	0	0	0	0	0	0	0	0
Solyc01g034170	0	0	0	0	0	0	0	0	0	0	0	0	0	0
Solyc01g034180	0	0	0	0	0	0	0	0	0	0	0.05	0	0	0
Solyc01g034190	0	0	0	0	0	0	0	0	0	0	0	0	0	0
Solyc01g034200	0	0	0	0	0	0	0	0	0	0	0	0	0	0
Solyc01g034210	0	0	0	0	0	0	0	0	0	0	0	0	0	0
Solyc01g034220	0	0	0	0	0	0	0	0	0	0	0.03	0	0	0
Solyc01g035220	0.46	0.28	0.78	0	0.65	0.39	2.91	0.29	1.02	0.63	1.81	0	0.83	0.34
Solyc01g038220	0	0	0	0	0	0	0	0	0	0	0	0	0	0
[truncated: 32,728 more rows]

## Sheet: Sheet1
Gene ID	Root	Leaf	Bud	Flower	1cm_fruit	2cm_fruit	3cm_fruit	MG	B	B10
SlPP2C01	6.17712	2.20477	0.411426	2.32481	0.176323	0.137504	0.0976108	0	0.0565835	0.0426443
SlPP2C02	4.06091	3.52231	3.64847	3.42895	2.69153	3.01614	2.73118	2.64616	2.20477	2.26003
SlPP2C03	0	0.214125	0	0	0.137504	0.411426	0.214125	0.650765	0.111031	0.475085
SlPP2C04	4.22033	4.64328	3.87184	4.67582	4.77821	4.27947	3.98459	5.30342	5.26379	5.89966
SlPP2C05	3.89239	3.45418	4.4019	4.68032	3.22805	3.48929	4.06264	4.65878	4.79701	4.75489
SlPP2C06	3.28096	2.74631	3.37573	3.69265	3.58976	3.51602	3.72901	3.44626	2.83592	3.19849
SlPP2C07	0	0	0.0565835	0.389567	0	0	0	0	0	0
SlPP2C08	0.879706	0.687061	0.659925	0.485427	0.62293	0.722466	0.713696	0.31034	0.189034	0.189034
SlPP2C09	4.93499	5.63894	5.46238	6.71864	4.78241	4.29205	3.81967	3.0993	1.15704	1.31034
SlPP2C10	5.21179	5.21335	5.16872	4.99503	4.83794	4.89239	4.83441	5.69237	4.82528	5.56803
SlPP2C11	5.63488	4.72683	4.19928	5.00225	4.53543	4.47897	3.84097	4.84549	5.10308	5.43196
SlPP2C12	0	0	0	0	0	0	0	0	0	0
SlPP2C13	4.45812	5.49313	6.32769	7.20897	5.29389	5.06048	4.90497	5.46532	5.51317	5.27352
SlPP2C14	2.80735	1.9222	3.84197	2.35896	2.89724	2.87184	1.17632	2.11103	0.400538	1.35614
SlPP2C15	4.87823	4.23036	5.53574	4.56621	4.53481	4.10266	3.7761	4.21723	4.47768	4.48156
SlPP2C16	3.98368	3.25701	2.9782	4.83996	2.80323	3.10266	3.02503	4.66903	3.64616	3.853
SlPP2C17	0	0.0703893	0	0	0	0	0	0	0	0
SlPP2C18	0	0	0.111031	0	0	0	0	0	0	0
SlPP2C19	0	0	0.536053	0	0.0840643	0	0.0703893	0	0	0
SlPP2C20	0.298658	1.77821	3.08576	3.52105	3.42089	2.44361	2.33342	2.926	6.29737	5.24489
SlPP2C21	1.29278	4.14731	4.23266	4.9855	5.02237	5.02326	5.90448	5.12267	4.37295	3.02857
SlPP2C22	5.74604	4.79961	5.78712	5.03166	5.99774	6.04221	6.04439	5.86962	5.51979	5.05745
SlPP2C23	0	0	0	0	0	0	0	0	0	0
SlPP2C24	0	0	0	0	0	0	0	0	0	0
SlPP2C25	4.64559	4.18824	4.86047	5.55766	4.54659	4.07039	3.7301	4.29205	5.19692	4.32121
SlPP2C26	0	0	0	0	0	0	0	0	0	0
SlPP2C27	1.15056	6.45796	4.62994	4.77452	4.29499	4.26003	4.69933	4.33771	4.30816	4.71918
SlPP2C28	1.9486	3.01436	4.30961	4.88899	4.87135	4.86295	5.09508	4.25626	3.15218	3.34056
SlPP2C29	4.34908	5.04658	4.73444	4.70543	4.31179	3.36737	4.19456	4.19456	4.02414	4.0009
SlPP2C30	5.39712	6.13299	6.25531	7.10842	5.25927	5.67723	6.24355	5.36912	5.46793	6.47168
SlPP2C31	5.5292	4.88801	5.05137	5.73118	4.66448	4.69544	5.0387	4.87381	4.48156	4.84046
SlPP2C32	6.30012	5.86716	5.83365	5.98527	5.9535	5.8089	5.80271	6.01458	6.5694	6.26172
SlPP2C33	2.76765	2.62293	2.41684	2.79909	1.95977	2.27202	2.46728	2.25399	2.38128	3.76129
SlPP2C34	4.99458	3.7148	3.97545	3.6017	4.21335	3.66448	2.09761	3.85798	2.50843	4.80064
SlPP2C35	5.59813	4.14975	4.42694	4.32625	4.42559	4.49633	4.5435	4.48929	4.06953	4.09424
SlPP2C36	3.29572	4.17233	4.26978	4.58195	4.0197	3.8268	2.84599	4.86295	4.45681	4.42358
SlPP2C37	3.70155	3.56925	3.45812	4.32481	3.30159	3.61117	3.58015	3.68145	3.43696	3.45418
SlPP2C38	3.40735	4.3147	2.32193	2.90689	3.31179	2.47508	2.22651	3.73552	3.6792	3.16189
SlPP2C39	4.37365	6.65935	5.58736	6.25304	6.33825	6.05528	6.46156	6.17293	5.9607	6.64688
SlPP2C40	3.85499	3.70929	3.6017	4.1235	3.84599	2.88947	2.96347	4.2502	4.57107	4.53667
SlPP2C41	4.6427	3.41819	3.4957	4.55152	3.52482	3.74739	3.9782	2.4489	3.76341	3.22805
SlPP2C42	3.59574	2.29278	4.27873	3.84699	3.27798	2.93734	2.24793	1.84398	1.22033	1.01436
SlPP2C43	3.30451	2.31615	2.18269	2.31034	4.34625	2.7866	0.992768	3.69265	1.57531	2.71149
SlPP2C44	2.68032	2.05658	1.76977	2.18903	1.83592	1.9855	2.23266	2.14078	2.69153	2.25701
SlPP2C45	0.367371	3.17951	4.08746	3.0072	4.39506	5.23458	5.53325	3.33771	0.201634	0.378512
SlPP2C46	3.86987	2.72028	3.37851	3.50716	3.6893	3.30159	2.66676	3.21257	3.37851	3.52105
SlPP2C47	2.76129	2.39232	2.29572	2.11437	3.81352	3.75916	3.45022	3.4019	2.27202	1.58976
SlPP2C48	5.42962	2.41143	2.95233	3.41684	2.89336	3.13586	3.1127	3.87086	3.70708	2.75702
SlPP2C49	0.632268	5.779	5.54597	6.00742	4.37851	4.16108	4.58796	4.41616	2.30743	0.526069
SlPP2C50	2.74846	2.50589	2.18587	2.7137	2.33628	1.46467	1.20163	2.45681	3.59216	4.87086
SlPP2C51	1.05658	1.17632	2.61589	1.1177	1.56071	1.35614	0.659925	0.176323	0.15056	0
SlPP2C52	4.66391	4.47897	4.33985	2.79494	4.18587	2.98185	3.04264	2.81352	2.0072	0.992768
SlPP2C53	0	0	1.76977	1.66903	0.201634	0	0	0	0	0
SlPP2C54	0.0840643	0	1.96347	1.44361	0.0840643	0	0	0	0	0
SlPP2C55	4.74201	4.73227	4.60288	5.28947	3.8679	4.49825	5.49378	4.6837	5.56071	4.26303
SlPP2C56	6.40854	5.25475	3.80323	4.00988	2.04614	1.57531	1.07039	3.60644	2.16993	3.26604
SlPP2C57	5.0321	4.97177	4.7126	4.83895	4.29205	3.21412	2.95606	3.01614	3.49953	1.59455
SlPP2C58	3.5656	4.10601	4.92837	5.22651	3.34625	4.14486	5.07724	6.18011	7.5691	8.05028
SlPP2C59	3.97177	3.9542	3.44758	3.7137	3.65306	3.48671	3.35896	4.09339	3.40463	3.73227
SlPP2C60	5.97934	4.33271	4.6311	5.39403	5.58406	5.63052	5.89651	5.53419	5.2791	5.34376
SlPP2C61	3.20633	2.20163	1.90689	1.98185	2.73335	2.73769	2.34767	1.85599	1.11103	0.713696
SlPP2C62	0	0	0	0	0	0	0	0	0	0
SlPP2C63	4.97499	4.79025	4.50335	4.06091	4.77768	4.7241	4.58676	4.36667	4.16269	3.63575
SlPP2C64	4.67582	4.35544	3.83086	3.21878	3.98094	4.28762	4.11603	3.98459	3.74308	3.22342
SlPP2C65	5.86716	0	0	0	0.0840643	0	0	0	0	0
SlPP2C66	3.27501	0	0	0.378512	0	0	0	0	0	0
SlPP2C67	7.55236	0	0	0	0	0	0	0	0	0.0565835
SlPP2C68	1.11103	0	0	0.124328	0	0	0	0	0	0
SlPP2C69	0	0	0	0	0	0	0	0	0	0
SlPP2C70	3.86493	2.65306	2.50589	2.63923	3.46597	3.70487	3.9644	3.76765	4.44824	3.62527
SlPP2C71	0	0	0	0.226509	0	0	0	0.0703893	0	0
SlPP2C72	3.74631	3.77505	5.56346	5.25739	3.83592	3.34625	3.54844	3.34625	3.98003	3.40054
SlPP2C73	4.34554	1.39506	0.948601	1.45943	1.85997	1.44361	0.823749	1.09085	1.40054	1.38405
SlPP2C74	3.16027	2.3978	2.65076	2.54597	2.48027	2.50843	2.41414	2.71149	2.81352	3.83188
SlPP2C75	0.238787	0	1.65535	0.432959	0.275007	0.124328	0	0.201634	0	0
SlPP2C76	4.10769	2.21723	2.33342	2.27798	3.55704	2.81558	2.39506	1.64616	0.831877	1.16993
SlPP2C77	3.80323	3.34483	2.43296	2.14078	0.613532	0	0.0426443	0.0565835	0.15056	0
SlPP2C78	6.34944	5.39129	5.30488	5.82018	5.24336	5.0691	5.45746	5.1811	5.53947	6.02746
SlPP2C79	4.11353	3.91456	3.14568	4.40259	4.80374	4.15866	3.68482	6.01814	5.90641	7.00944
SlPP2C80	6.60303	5.52105	5.53294	5.69738	5.59485	5.03034	4.852	5.01659	5.00764	4.49121
SlPP2C81	0.0565835	0.0565835	4.52105	4.6837	0.238787	0	0.0565835	0	0.0565835	0
SlPP2C82	0.0703893	0	2.12763	0	0	0	0	0	0	0
SlPP2C83	0	0	0.963474	0	0	0	0	0	0	0
SlPP2C84	0	0.0976108	1.72683	0	0	0.0703893	0.0565835	0	0	0
SlPP2C85	0	0	2.98914	0.918386	0	0.0840643	0	0	0	0
SlPP2C86	0.0565835	0	3.20163	3.91361	0.0703893	0	0	0.0703893	0	0
SlPP2C87	2.71149	0.189034	0.0426443	0	0.0565835	0.111031	0.111031	0.773996	0.214125	0.214125
SlPP2C88	4.8166	4.21023	5.16189	5.46107	4.25096	4.1235	3.4957	1.41143	1.09761	2.96162
SlPP2C89	3.90785	1.98914	3.83086	3.12598	3.58616	3.57652	4	4.59455	4.23419	3.6893
SlPP2C90	5.40395	4.74631	4.61883	5.38853	3.853	4.49633	4.19613	4.68482	4.6017	4.33342
SlPP2C91	7.09729	6.04723	6.97762	6.93286	6.11894	6.25984	5.96648	6.07553	6.48688	6.74994
SlPP2C92	3.57289	3.77189	2.40054	2.45681	3.19219	3.61353	3.45681	3.76553	2.75702	2.91648
