# Supplementary material for: Genome-Wide Analysis of the Protein Phosphatase 2C Genes in Tomato
Source: Genes (Basel). 2022 Mar 28;13(4):604. doi: 10.3390/genes13040604 (PMC9032827; doi:10.3390/genes13040604)
Supplement: Supplementary file 1 [file genes-13-00604-s001.zip › Supplementary Table S9. Expression profiles of SlPP2C genes in tomato roots infected by plant pathogen Ralstonia solanacearum.xlsx]

## Sheet: Sheet1
Genes	Identifier	ID	WT_CK_1_fpkm	WT_CK_2_fpkm	WT_CK_3_fpkm	WT_1_fpkm	WT_2_fpkm	WT_3_fpkm	WT_CK_1_count	WT_CK_2_count	WT_CK_3_count	WT_1_count	WT_2_count	WT_3_count	log2FoldChange	pvalue	padj	regulated	chr
SlPP2C01	Solyc01g065700.3.1	gene-LOC101265959	4.9	1.74	66.09	0.17	1.41	32.91	148	57	2013	5	42	951	-1.04349	NA	1	false	NC_015438.3
SlPP2C02	Solyc01g066870.3.1	gene-LOC101253417	8.23	9.44	13.6	5.03	5.12	4.86	333	415	555	196	204	188	-0.888902	0.00513059	0.0164556	false	NC_015438.3
SlPP2C04	Solyc01g068000.4.1	gene-LOC101261739	8.53	7.12	7.36	6.61	9.53	8.23	499	452	434	372	549	460	0.256011	0.1956	0.30965	false	NC_015438.3
SlPP2C05	Solyc01g079720.3.1	gene-LOC101249298	16.84	16.09	15.61	15.6	19.97	14.96	767	796	717	684	896	652	0.237912	0.244706	0.367718	false	NC_015438.3
SlPP2C06	Solyc01g080400.3.1	gene-LOC101266158	10.26	9.82	8.08	6.22	7.41	5.42	513	533	407	299	365	259	-0.378299	0.116742	0.207263	false	NC_015438.3
SlPP2C08	Solyc01g094230.4.1	gene-LOC104649154	0.94	1.29	1.45	0.78	0.73	0.72	65	97	101	52	50	48	-0.543301	0.147014	0.247868	false	NC_015438.3
SlPP2C09	Solyc01g100040.3.1	gene-LOC101262662	25.58	23.72	22.35	47.91	29.5	21.67	737	742	649	1328	837	597	0.6822	0.0896819	0.168229	false	NC_015438.3
SlPP2C10	Solyc01g100110.4.1	gene-LOC101264465	65.27	56.94	84.92	23.57	30.17	41.51	2484	2353	3258	863	1131	1511	-0.967014	0.000754534	0.00330506	false	NC_015438.3
SlPP2C11	Solyc01g105280.3.1	gene-LOC101254846	29.28	31.31	32.3	51.15	44.24	33.69	856	994	952	1439	1274	942	0.667237	0.0199358	0.0502685	false	NC_015438.3
SlPP2C12	Solyc01g107300.4.1	gene-LOC101244719	11.83	7.09	9.06	8.07	11.6	10.26	404	263	312	265	390	335	0.273942	0.316334	0.445657	false	NC_015438.3
SlPP2C13	Solyc01g111730.3.1	gene-LOC101245104	22.54	21.03	23.15	29.87	18.8	42.74	901	913	933	1149	740	1634	0.622476	0.068354	0.135802	false	NC_015438.3
SlPP2C14	Solyc02g082490.4.1	gene-LOC101261983	3.84	3.65	3.64	0.92	1.85	1.25	160	165	153	37	76	50	-1.29749	0.000168758	0.000920471	down	NC_015439.3
SlPP2C15	Solyc02g083420.3.1	gene-LOC101244247	25.43	21.03	18.21	20.33	26.59	24.65	971	872	701	747	1000	900	0.324105	0.0847001	0.160623	false	NC_015439.3
SlPP2C16	Solyc02g092750.3.1	gene-LOC101253040	14.29	12.28	6.75	8.67	38.63	11.28	466	435	222	272	1241	352	0.98698	0.116714	0.207233	false	NC_015439.3
SlPP2C20	Solyc03g006960.4.1	gene-LOC101268450	3.08	2.07	1.8	2.07	2.08	1.72	122	89	72	79	81	65	-0.0492739	0.889552	0.928367	false	NC_015440.3
SlPP2C21	Solyc03g007230.4.1	gene-LOC101249794	46.91	18.74	5.19	39.53	9.78	9.8	1427	619	159	1157	293	285	0.0241753	0.977926	0.986711	false	NC_015440.3
SlPP2C22	Solyc03g007270.3.1	gene-LOC101250368	67.93	71.97	70.58	55.18	51	52.12	2487	2861	2605	1944	1839	1825	-0.230047	0.188623	0.300761	false	NC_015440.3
SlPP2C25	Solyc03g033340.3.1	gene-LOC101267684	22.85	21.35	20.97	18.25	20.35	20.59	975	989	902	749	855	840	0.0369734	0.761449	0.838054	false	NC_015440.3
SlPP2C27	Solyc03g082960.2.1	gene-LOC101262900	53.97	43	37.2	8.44	11.93	14.58	1622	1403	1127	244	353	419	-1.77352	6.94156e-13	1.97569e-11	down	NC_015440.3
SlPP2C28	Solyc03g096670.3.1	gene-PP2C-2	4.28	16.98	1.89	70.03	20.76	13.78	155	667	69	2438	740	477	2.41679	0.00877715	0.0256264	up	NC_015440.3
SlPP2C29	Solyc03g118890.4.1	gene-LOC101249623	22.22	17.75	18.42	21.77	24.59	23.48	822	713	687	775	896	831	0.439158	0.00504707	0.0162213	false	NC_015440.3
SlPP2C30	Solyc03g121880.4.1	gene-PP2C-1	77.25	69.67	26.77	95.72	49.03	63.96	3730	3653	1303	4447	2332	2954	0.483326	0.327674	0.457846	false	NC_015440.3
SlPP2C31	Solyc04g056560.4.1	gene-LOC101248292	29.2	27.37	23.73	39.06	36.14	38.78	1366	1390	1119	1758	1665	1735	0.689569	3.69275e-05	0.000244005	false	NC_015441.3
SlPP2C32	Solyc04g064500.4.1	gene-LOC101256968	43.97	42.94	39.23	64.24	58.76	59.85	1541	1634	1386	2166	2028	2006	0.720226	2.50811e-05	0.00017307	false	NC_015441.3
SlPP2C33	Solyc04g074190.3.1	gene-LOC101255686	5.22	3.98	3.71	2.82	3.88	3.48	179	148	128	93	131	114	-0.163921	0.533286	0.654962	false	NC_015441.3
SlPP2C34	Solyc04g079120.3.1	gene-LOC101257069	7.09	7.11	15.01	2.36	7.06	3.65	315	343	672	101	309	155	-1.01503	0.0629629	0.127486	false	NC_015441.3
SlPP2C35	Solyc04g082600.3.1	gene-LOC101263409	26.94	21.24	27.26	18.07	14.94	21.66	939	804	958	606	513	722	-0.289052	0.222581	0.341886	false	NC_015441.3
SlPP2C36	Solyc05g009070.4.1	gene-LOC101248196	12.83	9.23	13.49	2.28	6.74	6.5	603	471	639	103	312	292	-1.05163	0.0174257	0.0450415	down	NC_015442.3
SlPP2C37	Solyc05g018300.3.1	gene-LOC101265334	11.39	9.42	8.61	6.96	9.08	10.13	1106	993	843	650	869	941	0.00262034	0.988749	0.992404	false	NC_015442.3
SlPP2C38	Solyc05g052520.3.1	gene-LOC101258862	1.43	1.29	1.03	35.67	34.99	8.26	51	50	37	1221	1226	281	4.61287	5.29004e-14	1.69534e-12	up	NC_015442.3
SlPP2C39	Solyc05g052980.4.1	gene-LOC101248778	78.49	86.12	71.16	59.97	24.7	35.34	2578	3071	2356	1895	799	1110	-0.764387	0.0686801	0.136315	false	NC_015442.3
SlPP2C40	Solyc05g053290.3.1	gene-LOC101266726	8.82	8.07	9.64	26.68	20.64	17.68	286	284	315	832	659	548	1.48771	9.2748e-07	8.9643e-06	up	NC_015442.3
SlPP2C41	Solyc05g055790.4.1	gene-LOC101260535	9.21	6.93	8.17	9.25	11.82	7.14	557	455	498	538	704	413	0.403128	0.172718	0.281486	false	NC_015442.3
SlPP2C42	Solyc05g055980.4.1	gene-LOC101255694	5.45	5.18	4.8	2.89	3.87	3.35	223	230	198	114	156	131	-0.43412	0.0456942	0.0991448	false	NC_015442.3
SlPP2C43	Solyc06g007190.4.1	gene-LOC101267711	0.6	1	4.29	13.64	22.94	5.91	20	36	143	434	747	187	3.00738	0.000383126	0.00186911	up	NC_015443.3
SlPP2C44	Solyc06g009390.3.1	gene-LOC101264330	2.91	3.39	2.3	5.02	7.77	4.37	94	119	75	156	247	135	1.1754	0.00149687	0.00584268	up	NC_015443.3
SlPP2C45	Solyc06g051940.4.1	gene-LOC101258071	2.36	2.75	0.24	1.83	1.37	0.22	79	100	8	59	45	7	-0.39796	0.711185	0.800388	false	NC_015443.3
SlPP2C46	Solyc06g065610.3.1	gene-LOC101244964	8.52	7.82	8.6	10.99	11.51	12.37	278	277	283	345	370	386	0.658973	9.48992e-05	0.000555949	false	NC_015443.3
SlPP2C47	Solyc06g065920.4.1	gene-LOC101264636	3.98	2.49	6.26	1.19	2.45	2.81	275	187	436	79	167	186	-0.838071	0.0888068	0.16693	false	NC_015443.3
SlPP2C48	Solyc06g076100.3.1	gene-LOC101055603	11.79	11.36	11.32	19.6	27.52	21.28	594	621	575	950	1365	1025	1.16304	6.39386e-09	9.60944e-08	up	NC_015443.3
SlPP2C49	Solyc06g076400.3.1	gene-LOC101244003	13.51	12.28	5.02	6.25	30.42	2.12	472	466	177	210	1047	71	0.519807	0.562078	0.679607	false	NC_015443.3
SlPP2C50	Solyc06g082080.3.1	gene-LOC101256099	3.94	3.6	2.92	12.15	11.73	3.51	115	114	86	341	337	98	1.60536	0.00445591	0.0146296	up	NC_015443.3
SlPP2C52	Solyc07g007220.3.1	gene-LOC101252501	5.88	8.77	5.28	5.06	18.14	4.63	210	340	190	174	638	158	0.647645	0.294251	0.422576	false	NC_015444.3
SlPP2C55	Solyc07g040990.4.1	gene-LOC101261835	47.75	47.78	36.61	44.7	25.47	35.32	2659	2889	2055	2395	1397	1881	-0.126586	0.691394	0.785707	false	NC_015444.3
SlPP2C56	Solyc07g053760.4.1	gene-LOC101248792	26.58	32.33	46.89	39.58	50.05	32	761	1005	1353	1090	1411	876	0.372922	0.297794	0.426019	false	NC_015444.3
SlPP2C57	Solyc07g054300.3.1	gene-LOC101262828	20.76	25.66	29.98	13.94	13.11	18.14	918	1232	1336	593	571	767	-0.594907	0.0244097	0.0592736	false	NC_015444.3
SlPP2C59	Solyc07g066260.3.1	gene-LOC101262833	18.56	18.27	14.45	25.59	21.06	22.72	884	945	694	1173	988	1035	0.625451	0.00505529	0.0162452	false	NC_015444.3
SlPP2C60	Solyc08g006060.3.1	gene-LOC101257585	70.59	61.23	57.04	57.1	51.68	63.56	2255	2124	1837	1755	1626	1942	0.0490642	0.766065	0.84167	false	NC_015445.3
SlPP2C61	Solyc08g007000.3.1	gene-LOC101255118	4.93	5.22	4.61	1.76	2.59	3.54	315	362	297	108	163	216	-0.749688	0.00961524	0.0275344	false	NC_015445.3
SlPP2C63	Solyc08g062640.3.1	gene-LOC101250718	26.92	25.26	20	11.6	12.28	17.65	1438	1465	1077	596	646	902	-0.627839	0.00504619	0.0162213	false	NC_015445.3
SlPP2C64	Solyc08g062650.2.1	gene-LOC101250718	26.92	25.26	20	11.6	12.28	17.65	1438	1465	1077	596	646	902	-0.627839	0.00504619	0.0162213	false	NC_015445.3
SlPP2C69	Solyc08g074230.1.1	gene-LOC101257585	70.59	61.23	57.04	57.1	51.68	63.56	2255	2124	1837	1755	1626	1942	0.0490642	0.766065	0.84167	false	NC_015445.3
SlPP2C70	Solyc08g077150.3.1	gene-LOC101263835	13.09	10.02	13.16	6.37	11.58	10.89	847	704	859	397	738	674	-0.170674	0.544229	0.664624	false	NC_015445.3
SlPP2C72	Solyc09g007080.3.1	gene-LOC101264664	11.55	11.51	19.27	15.48	10.38	47.5	497	538	836	641	440	1955	0.91927	0.122621	0.215117	false	NC_015446.3
SlPP2C73	Solyc09g010780.3.1	gene-LOC101248906	2.05	2.12	2.78	2.3	5.11	2.95	98	110	134	106	241	135	0.738618	0.0740002	0.144393	false	NC_015446.3
SlPP2C74	Solyc09g065650.3.1	gene-LOC101265676	4.86	4.08	3.44	2.49	2.69	3.86	431	393	307	212	235	327	-0.283751	0.252251	0.376353	false	NC_015446.3
SlPP2C76	Solyc10g005640.4.1	gene-LOC101260276	6.23	7.15	8.73	2.89	3.59	3.84	294	366	415	131	167	173	-0.937536	0.000403401	0.00195136	false	NC_015447.3
SlPP2C77	Solyc10g008490.3.1	gene-LOC101259375	0.59	0.67	1.49	0.35	0.44	0.52	26	32	66	15	19	22	-0.912909	0.141823	0.241063	false	NC_015447.3
SlPP2C78	Solyc10g047290.2.1	gene-LOC101244329	38.83	40.6	28.33	52.71	52.14	42.86	1281	1454	942	1673	1694	1352	0.646017	0.0102662	0.0290712	false	NC_015447.3
SlPP2C79	Solyc10g049630.2.1	gene-LOC101257219	12.35	10.08	16.73	12.75	24.96	8.85	403	357	550	400	802	276	0.425248	0.375825	0.506528	false	NC_015447.3
SlPP2C80	Solyc10g055650.2.1	gene-LOC101244427	52.46	50.44	51.02	39.64	40.46	35.94	2297	2398	2252	1670	1745	1505	-0.224446	0.192235	0.305453	false	NC_015447.3
SlPP2C88	Solyc12g010450.3.1	gene-LOC101249434	11.13	10.88	10.51	10.98	8.63	9.92	373	396	355	354	285	318	0.0465053	0.837473	0.892223	false	NC_015449.3
SlPP2C89	Solyc12g042570.2.1	gene-LOC101256659	12.68	13.53	8.54	22.23	29	21.37	467	541	317	788	1052	753	1.24677	7.47729e-06	5.88749e-05	up	NC_015449.3
SlPP2C90	Solyc12g096020.3.1	gene-LOC101265524	38.99	34.46	20.63	16.22	18.8	19.18	2443	2344	1303	978	1160	1149	-0.611811	0.0273635	0.0651781	false	NC_015449.3
SlPP2C91	Solyc12g096520.3.1	gene-LOC101253764	85.56	78.63	71.12	74.94	65.32	69.96	2289	2284	1918	1929	1721	1790	0.0241768	0.893869	0.930932	false	NC_015449.3
SlPP2C92	Solyc12g099600.2.1	gene-LOC101258930	3.24	4.01	8.94	15.78	15.61	9.97	148	199	412	694	703	436	1.52813	0.00299967	0.0105229	up	NC_015449.3
